# Supplementary material for: Dual RNA-seq in Streptococcus pneumoniae Infection Reveals Compartmentalized Neutrophil Responses in Lung and Pleural Space
Source: mSystems. 2019 Aug 13;4(4):e00216-19. doi: 10.1128/mSystems.00216-19 (PMC6697439; doi:10.1128/mSystems.00216-19)
Supplement: TABLE S1 [file mSystems.00216-19-st001.xlsx]

## Sheet: sRNAfinal.csv
ID	Transcription.Start	Transcription.Stop	Strand	Expression.Pleura	Expression.Broth	Realtive.Pleural.Expression	qValue.Pleura.vs.Broth	Length	Sequence	Copies	RNA.Family	Overlap....	Motif.Number	ΔG (kJ/mol)	Mann	Acebo	Kumar	Virulence
1	15246	15109	-	68	49	1.39	0.295035	137	atgaaaaaaagtttaaaaaaacttaaaaatcttcaaaaaagtgttgacaagcgaaagcagttgtgatatactaatatagttgtcgcttgagagaagcaagtgacaaagacctttgaaaactgaacaagacgaaccaat	4		N	4,10	-114.642	-	-	-	-
2	20697	20560	-	65	36	1.81	0.0763619	137	acctgagtacaatcctattgagaaaacatgggttcatatcaaaaagaaccccaaaaaggtattaccaagttgcaataccttttatgaggctcttttgtcttgttcttgtttcaattgactatattagaggcgagacat	6		N	5	-126.357	-	-	-	-
3	22137	22237	+	83	57	1.46	0.21622	100	gataaaaaggcgattttttattataataaattgtaagatataattgcaggtgagagtcctgccatgtatgtgagaaaggaagagcctgagggctcagacaa	1		N		-100.416	-	-	-	-
4	64313	64201	-	85	40	2.13	0.019115	112	tttctctgtattttttaattccaagaatgccatcttaaccagatggttttcctgtccattgttggtaatcgccaatacctcacctgttgtgtcttcgcgcatactaaagctat	1		N		-86.6088	-	-	-	-
5	74217	73948	-	141	77	1.83	0.300609	269	gactagggatagatcataccataggtagcttagaaatagcagagacattagaaattgaagtaataaataggatgtcgtaagtgttactatcaatgatttatttgtttcaagcttgcctagggtgtcagtaaaaaatcattttcctttcaatagcatatttttagtgggcaggactcttgttctgcctatttttttatccaaaaagtgcagttgggagggagataggctcatttgggaaggaagtccagtttttgtttagtgattggggta	1		N		-310.453	F52	-	SN2	Nasopharynx
6	106488	106620	+	214	107	2	0.118434	132	ttggtaacagaactgcgtgagctggatgggtgagaattttgacaaagaagctgattagagatataatgaagaaaaatcgagcaaggaaaaagaaatgacaaattcaaagtatattacttgtttgaaacgttca	1		N		-82.4248	-	-	-	-
7	108755	108879	+	63	18	3.5	1	124	cttcaaaccaggtcagcttcaccttgccgtatagatgttactgacttcgtcagttctatttgcaacctcaaaacagtgttttgagcaacctgtgactagctttctaatcgatgccttggttctca	27		N	1,4	-128.867	-	srn026	-	-
8	132850	132973	+	90	12	7.5	1.49e-51	123	ccttgccgtagatatggttactgacttcgtcagttctatccacaacctcaaaacagtgtttagagctgacttcgtcagttccatccacaacctcaaaacagtgtttagagctgacttcgtcagt	29		Y	1	-174.473	F16	srn026	-	-
9	133058	132888	-	75	12	6.25	4.7e-33	170	tccacaacctcaaaacagtgtttagagctgacttcgtcagttccatccacaacctcaaaacagtgtttagagctgacttcgtcagttccatttacaaccttaaaacagtgttttgagcagcccgcagctagtttcctagtttgctctttgattttcattgagtattacttc	72		Y	1,3,4	-200.414	R17,F16	srn026 ,srn164	-	-
10	135347	135471	+	47	11	4.27	1	124	gaggggcttggctttaattgtggatgaaaacctttctaatacctcaaatagcataaaaatagtatcttttatgacaaaaaacaccttatttagggaaataaaaaataattttgtaatatttctac	1		N		-52.3	-	-	-	-
11	138104	138244	+	717	765	0.94	0.330007	140	tatccatattgtttattggactgattcttgagtaatagttagagtgtgcttaatactactctggttgttcaaggacctgatacagaagcgcaccattctcccggttaagagtaagttcgttgttaaaaaatgaaatgagat	1		N		-117.152	-	-	-	-
12	145601	145731	+	107	62	1.73	0.125169	130	caagcagtaactggttttaaatatttaaaataagataaaggaaggaagtctaatttaggtaactaaacaaagcctgcgatcacttgttaggaaaccatcctaaccatgcttaataaaaaaggagaaaataa	2		N		-85.3536	-	-	-	-
13	151912	152015	+	96	45	2.13	0.021558	103	tagagaaaggatattttatctaggtagctaagtgatagaaacacagtcgacgattacttgttaggaaaccatcctaaccatgcttaataaaaaggagaaaacaa	2		N		-64.0152	-	-	-	-
14	160108	160210	+	128	89	1.44	0.304792	102	ttttggagtagaagcttatgatatagaaatttgtaataaaaatgtaatataaaacatttgacaaatatttacggggggagtatacttaatataagtatagtct	1		N		-65.6888	-	-	-	-
15	169236	169357	+	56	17	3.29	1	121	acgagaaagttaggggacgatttctttggtaagcgtttgcaaaaataaagaaaatgtattatgttgataacggaagtgaaatttattgcttgtcataattccatatagattttaagtcaagg	1		N		-61.0864	-	-	-	-
16	181646	181361	-	107	73	1.47	0.57477	285	ttgtaaccgctccattataaaatcctttcactcttccggtatgctattaggaaaaacataattggaggatattttgagctcacacctcatcgttccagtggatgttccccaagctcgtgtactgcccaaaaaagttagacattctatttagaacgaggattgagttctgtattgtacaaggctcggtccttttagagtcagcttaaggctggctttttcaatcaccaaagtgtcagaatgttttgacaaatgaacacaaataatgatataatatgcaaaagctagg	1		N		-275.307	-	-	-	-
17	198788	198664	-	115	57	2.02	0.0560298	124	tttttgaattttcagaataatctgtatatgtaatctatattctacaaaaaattttggaaaaatgcaagaatattttgaaaaaagatagaaaatttacaaagaaaatctgaaataactgttatgat	1		N		-58.9944	-	-	-	-
18	205907	206026	+	78	177	0.44	0.0983123	119	cctccaaaaaaatataccttgaataggggactactcaaggcatacaaaagaaaacttatgcgattaacaaaaatgctctgaaatgacaagtaatcatttcagagcacgcaaaaagcacaa	1		N		-144.766	R1	srn029	SN4	-
19	234443	234623	+	216	109	1.98	0.203746	180	tttaagatatcaagagcgtcaaaactccaagtaaaaataggaaacttgacgaagaaactaaagtttctaggaaagtttatctttttcacacagagtttagcccgggttcaattgggcttgccaatttgaacacgagctacagctttggaaaaaaagaccaatttgctttggagcattgctt	1		N		-216.313	-	-	-	-
20	235126	235243	+	169	65	2.6	0.00547969	117	aatcaagatacaaagctcgtaaagaacaaagcaaaattaggaagttggagaagtttgtttacaaacaagccaacttatctattttgcacagttcttagagcgtgttcagttcagctct	1		N		-143.093	-	-	-	-
21	237014	237134	+	345	101	3.42	0.000361	120	ggatgtgcactgtaccatcccctaaaactagatatagtcatctatgatgacatcgtataggcgagttgatgggggagacaaccttttctcccttatcggcgctagcattttacaaaagagg	1		N		-152.298	-	srn049	-	-
22	240034	240137	+	318	681	0.47	0.0441855	103	tcgaaaaacttggagggataagaaatgaaagtaagaccatcggtcaaaccaatttgcgaatactgtaaagttattcgtcgtaatggtcgtgttatggtaatttg	1		N		-71.9648	-	-	-	-
23	254568	254444	-	114	57	2	0.0553238	124	aactcacacatttgtgctaaaaattagagagttaaaatttttctagttaaaagcttgaaaatttctataaaaatcggtattatattttcgaaagaaataaaaatattttcgaaagaaaggtgctt	1		N		-89.1192	-	-	-	-
24	259096	259236	+	107	59	1.81	0.099818	140	tactccttgatttactgcataacaatgggataaaaagtgggagatagagcaattcatagtcatcaaaattaatgagatacagtatacagtttttcctttaaacacatttcaaattccctcaaaaatggtataatagtaaca	1		Y		-54.8104	-	-	-	-
25	259241	259012	-	79	53	1.49	0.341106	229	attgtgaatacattaattagcattccagttttatcttcggtctaaaataagtattttgtgctatacgagataagcttcttgacttactccttgatttactgcataacaatgggataaaaagtgggagatagagcaattcatagtcatcaaaattaatgagatacagtatacagtttttcctttaaacacatttcaaattccctcaaaaatggtataatagtaacatcaca	1		Y		-137.654	-	-	-	-
26	263399	264168	+	27	28	0.96	0.946835	769	tcttgtatcatgtagttattaaataaagacctcctaactttatttaataaaatcctaaacttttctttttcataataatctcccttaactccacccaatcaggtggagttttttagctctatttcaggcttttggggactattctaaaaataatttttcgatatttttcggtatttttcggattttggtcggggaattggcggggacttttttagcgaatataactaagaaataggtctgtggtcgcttcagctagttcaaactcaatttgattgtaagtgactgttaattgaagaactggaactactgtaataatgattttgcttgtctagtagtggcgtattaaatgagaagtgacatgtaagattgtctcttcgtttacgaaatcaaaatttctat…	3	csRNA	Y	9	-833.871	F8,F9	-	SN1,SN5,SN6	-
27	263589	263465	-	76	56	1.36	0.316719	124	ttttcataataatctcccttaactccacccaatcaggtggagttttttagctctatttcaggcttttggggactattctaaaaataatttttcgatatttttcggtatttttcggattttggtcg	2		Y	9	-123.846	-	-	SN6	-
28	279733	279629	-	960	1415	0.68	0.15193	104	gtctctcaagagtgtacagggacgtgctgacaaatgttgcaaaagtacacacagatgatatctgtcaccaagtgtatcatcaccaaaaataaaaaaacacaggag	1		N		-89.956	-	-	-	-
29	296528	296669	+	163	62	2.63	0.00640736	141	cttgatattgaccgagaacagggacaacgggactggattgattttttgtcaacagagtcgagtgtgacgagctctcttgtatttatatgtgaagtatatcacaaaagaaagccttttccaaggttttggagacaaaaagtag	1		Y	8	-119.244	-	-	-	-
30	296725	296568	-	114	62	1.84	0.109602	157	attttttgtcaacagagtcgagtgtgacgagctctcttgtatttatatgtgaagtatatcacaaaagaaagccttttccaaggttttggagacaaaaagtagaacaatcgattaactggttgatgagactgtgaaaagagcacaaagaccagcttgca	1		Y	8	-137.235	-	-	-	-
31	313221	313727	+	116	185	0.63	0.110682	506	tataatgtatctaaaggaggtagcatatgtccttagatatagataaagaaaagatgacaatcatgggaatagcttttgaaaaccgatccgtttttaggagtgtttggtatgctttaagtacaaatatgattgaaggatggcgacctacggttagtgatgttgaaaaattacgagatgaagctcttgctctggggatgacttaatgaagcgcaactgttatgagtcttatgactatgttgatccggataatttatataccgatccgggttcttcagttctaagaaataagcaggaaggaaaaaagcacgcgagcttgaatatcgtatgattgctagtaagagtttgaaattatttatcaatcctatcttagttaatagtttaaaagtagtttgtttcaca…	1		N		-474.047	-	-	-	-
32	338201	338077	-	64	41	1.56	0.0831408	124	actatacagttttgagatggttgatagaactgacgaagtcagctcaaaacacggttttgaggttgtagataaggagaagctgatgtggtttgaagaggttttcgaagagtgtaaaaaaatattgg	23		N	1	-103.345	F54	-	-	-
33	349369	349245	-	101	49	2.06	0.0492483	124	gcaatagccagcaggccaatattgattttggtgcggtaaccaattccaatggctagagcaatggcgctaatcattattaaatgaatcattgaattgtcctttcagttagaatatagaaagaggat	2		N		-116.315	-	-	-	-
34	352405	352603	+	157	285	0.55	0.105518	198	gataaatagtagtgcgtatatagagtatttactcagagtattaattgatttttgaaaaggaaaagtgttttttaatgttaagaaagaacttgaaatatcagattatgacacgagctggaacaattttagctatcttgtttttcattatattagggattattgttgaagttttgttttaaggctcattgtcatctgtagt	1		N		-129.286	-	-	-	-
35	354884	355278	+	307	221	1.39	1	394	atggtatttgtcacgtattttctgtagcgaaccagcgtgctaagagcagttctaaaggcttgattgagttgaggaaaagcctcagttaacaagtcaaagaaatggtcggcattcttttcttgcaggtggaaaagcaggagctggtaaagatcgtcataatagtggagctcatctgagaaagctaaggttttattgacgatttctcgaggtgtcagtgtctgtctaaaagttcttgagtagaaggccttatcagacagttttcggctatctttttggaaaattcgccagtgatttttcatggcgcgatagggaagtgattgcttgtcaaaattcttcatgatgacaattctggttgtcatcatctcacggcttaggtgctggatgatatgaaatct	1		N		-474.884	-	-	-	-
36	411930	412040	+	62	33	1.88	0.0413309	110	gaatgactaaatgagactagaaaggtctcattttttatggaaaaatgcaattcaggttgaaaaattgacagttgaggagatgggctataaaatagacaaaaaagatgtata	1		N		-75.312	-	-	-	-
37	430233	430110	-	62	105	0.59	0.424438	123	ggggacgattcctatggttttagaaaacttatcgtgcaattcttacttctgttcattatagcacttatgatgtttggctcagatttccatccttcattttgatttcctatctattgacaagcat	1		N	5	-67.7808	-	-	-	-
38	443092	443216	+	84	72	1.17	0.599485	124	atgaaatttagtttatcttattgtagtttatattcaaaaatgtagtttttcttaattagctcgtatctataggatgatactgaaaatcttcttgttgctttaaatcacaatcgaaaaattctgtt	1		N		-53.1368	-	-	-	-
39	443404	443642	+	118	76	1.55	0.457002	238	gactggaaggatagttacactagtattgtttattaaaatgagcagatagagaaaatttggaatctatttgcttattatcaatcgtttttttagcttatttgtcttagattggtatagaactgatctatggattaatcctcttgtatcttatcctgttcctaaatatgttggtagaaaaatgaagcagttgttacgagtgtctgtattgggaaaaattttgtctatacaattctttaaat	1		N		-208.363	-	-	-	-
40	453269	453145	-	165	543	0.3	0.00152682	124	ataccttaagtattatcttcgactgcgacgcctagataaatctaaaatatcttagcaaaataagtccgcgagcgcaagctgatgtggtgagattccacaaccgacagtatagtctggatgggaga	1		N		-113.386	-	-	-	-
41	458412	458303	-	150	28	5.36	7.85e-20	109	gtcctctgtatgtacctgctaccgttgaaatcaatagcgactccctcttgccctgtgctagtgaatggatttatcagtatattgaaatgaaataaaatttgaacaaatta	1		N	5.,8	-46.024	-	-	-	-
42	460702	460581	-	53	14	3.79	1	121	gctattgttttttgtctaaaaatgttttaggataaaaatgtgattatcatggttctagagtttgataaaaaactacagaatataaagcgctttcttgaaaacaacaaaatcaatcttttagg	1		N		-73.6384	-	-	-	-
43	469693	469569	-	68	69	0.99	0.841816	124	gaagaaaatcaaggagtcactatggaaaaattcaatttcaaaaacaatatcgggcaagaaaacaagttacttcaaatcgaaatctacaagtttactaacttttgcaagcttcaaaattacacatc	1		N		-53.5552	-	-	SN28	-
44	481432	481308	-	46	15	3.07	1	124	caatcgctatggcgtttgtctagcttccttactaactcgtcgtcgaaataaaatcgatttcgactcctcgtgtcgcaatttacagaatagaaaacttgtccgaaacgacaataaactatgaagaa	1		N		-88.2824	-	-	-	-
45	483878	484027	+	77	18	4.28	2.51e-12	149	gggccgagtggctggagtattatctcatcaatataaaagaaaggaattgaacccgacctaaattctcggaaaaaagagaaatctgtctaggagcgtcgctccagcgtcagatttcctatttttcagtcgaattttacggtcttggtatct	1		N		-166.942	-	-	-	-
46	488523	488399	-	51	15	3.4	1	124	attgctgatacgacactaaaaaagaagttgagttcagtttgtctcagcttcttttttgttactacaggataatggttggtccgtagagacttatactcttcgaaaatctcttcaaaccacgtcag	51		N		-124.265	F2,F16	-	-	Blood
47	496789	496910	+	150	10	15	3.19e-263	121	gtgatagcaggatgaaaagtctacaaacaagttggtatcaatacaatataaagaggaaagtatgtttttaatgcttactttttaaattttttaacaattcaagatgtttcgatgacaattca	1		N		-74.8936	-	-	-	-
48	525636	525812	+	167	85	1.96	0.138212	176	gcccttttgaggaaatctagcgaggaaaaacgatactggaacagcagaaagtaaaactgacctcatgaggaggaagaaagtggctcatgaggtcaggggttttgtaagttacatctagttgagagaggtatgaatgatttggggttacagagagccgattataaatagttaacttag	1		Y	6	-174.473	-	-	-	-
49	525821	525636	-	158	79	2	0.123491	185	gcccttttgaggaaatctagcgaggaaaaacgatactggaacagcagaaagtaaaactgacctcatgaggaggaagaaagtggctcatgaggtcaggggttttgtaagttacatctagttgagagaggtatgaatgatttggggttacagagagccgattataaatagttaacttaggatagattg	1		Y	6	-176.146	-	-	-	-
50	577484	577668	+	78	27	2.89	0.000489	184	gaggtgtgagtcctcggtgggcacctactactggtgaacccaatagcgattcccaagtctgactatcgtgaggtagcggattaaaacggtctggggatagaccgttttaagtctgacgctggaaataagaatcgtcagaggaagggatagcgaaatcgtggctctacgaacaggaacgtgataat	3		Y	6,8	-277.399	-	-	-	-
51	577687	577553	-	107	33	3.24	2.71e-05	134	gaggtagcggattaaaacggtctggggatagaccgttttaagtctgacgctggaaataagaatcgtcagaggaagggatagcgaaatcgtggctctacgaacaggaacgtgataataaggcctatatagcggata	3		Y	6,9	-147.695	-	-	-	-
52	579360	579486	+	134	89	1.51	0.304757	126	ctctggtgagaagatgagtaggttggtaatttaaactattaaacagaatttttgattaaaagtattatttcatgagagaaatcctaatttcacaatccataggcaaacgcttgcattctgtttttta	1		N		-64.852	-	-	-	-
53	582997	583121	+	56	25	2.24	0.00754215	124	atcccggttaacgaaagttttggacttatactcttagaaaatctcttcaaaccacgtcaacgtcgccttgccgtgcgtatggttactgacttcgtcagttctatccacaacctcaaaacagtgtt	35		Y	2,4	-88.7008	F16	srn026	-	-
54	583146	582921	-	63	20	3.15	1	225	tgcctgttttcgtgtttctggtagttgttcaagtttattgctactatttttgatggtatgaatgtgcttataatgtatcccggttaacgaaagttttggacttatactcttagaaaatctcttcaaaccacgtcaacgtcgccttgccgtgcgtatggttactgacttcgtcagttctatccacaacctcaaaacagtgttttgagcaacctgcggctagtttcct	52		Y	1,2,4	-213.384	F16	srn026 ,srn026	-	-
55	590185	590408	+	91	19	4.79	2.41e-13	223	ttcgtcagttctatctacaacctaaaaacagtgttttgaacaacctgcggctagcttcctagtttgctctttgattttcattgaatattagaacagcaaaaatgcttggagtatttgtttgtgtgtttgtttttatataacaaactataaacaaaacaaaaatataaaaaaagagacaaaaaagaacaaaaagtaattgacaacggtttcatatagtgttatac	64		Y	1,3,10	-158.992	R17	srn026 ,srn164	-	-
56	590429	590231	-	69	12	5.75	1.13e-22	198	gcggctagcttcctagtttgctctttgattttcattgaatattagaacagcaaaaatgcttggagtatttgtttgtgtgtttgtttttatataacaaactataaacaaaacaaaaatataaaaaaagagacaaaaaagaacaaaaagtaattgacaacggtttcatatagtgttatacttatggcataaagttaatgga	61		Y	3,10	-150.624	R17	srn026 ,srn164	-	-
57	605569	605448	-	79	49	1.61	0.153105	121	tcagcgtcgccttggattatatatgtgactgacttcgtcagtttcatctacaacctcaaagcagggctttgagcaacctgcggctagcttcctagtttgctctttgattttcattgagtata	86		N	1,3,4	-141.419	R17	srn026 ,srn164	-	-
58	609201	609359	+	84	37	2.27	0.0031879	158	tcgtcagttttatctacaacctcaaagcggtactttgagaaacctgtggctatcttcctagtttactttttgatttttattgagtataagaggtctttcctaagcagttagaggagaattttgctatactgatactagtaagtggtaaaggagcagagc	1		N	1,3	-132.633	-	-	-	-
59	650721	650602	-	69	51	1.35	0.325747	119	tgcatgttttatttcattttacgatagtacgctgaaactgttcaaaaagtactagaaattgacttggattccccaattgatttgttcagattcactataaataaaaaattaataagtggg	1		N		-67.7808	-	-	-	-
60	662261	662138	-	52	26	2	0.0203694	123	ctttagtatagcatatttttattgtttatatagtaatatttgactgcaaatcgtttttcaaatgattaaaattctatttttcgaagaaaatattatttctataattgacaaatgtagattttgg	1		N		-54.392	-	-	-	-
61	686874	686752	-	50	10	5	1	122	ttgatggctaatttgaacttgaaatttggcgcactagaaattttttagaaaaaagtgtaatttttttataaaagcctttacaaaaaaaattaaagtggtataattaaatcatagaaagtgcaa	1		N		-64.852	-	-	-	-
62	706955	707091	+	50	12	4.17	1	136	ttttctaatgtatagtaactattatactcatataggagtcgatgtcaaccattttttaaaaacaaggtaacaaaaactgtaacagccgattttcgtgactagtcaagttggataatttttttgttgattcgaaaatc	1		N		-90.3744	-	-	-	-
63	735703	735549	-	86	39	2.21	0.0335519	154	ggagatttcttatttgcacttttcttgtacaactttagtcccacggtaaataggcctctaaaacctctttgtttacgagagttttctcgtttggaagacattctagaagataggatagatatttctcgctatttatactagactaaaataaaaaa	4		N		-112.55	-	-	-	-
64	738481	738341	-	49	28	1.75	0.0662454	140	ttcaattgactatagcagattgaaataagatgagaacaaatcgattgggaaagtaaaattaatttctataaatgttttagcaattgtttcgtactatttcagattcagtctactatatatcataatggacaaagggcaagc	7		N	5,7	-102.508	-	-	-	-
65	741311	741116	-	147	534	0.28	6.18e-05	195	acgtcacgaagggtaaagattgggccgttttcttcgtcgtggctgtacgcaacttctgcaacaacaactccttcgcgttcaaaattacgttttaaatttccgccatcgtttgccattgcttcaaggcggttgatgattctaaccaaatgtgattccattttgattctccttcatttcttatcgttactattttacc	1		N		-133.47	-	-	-	-
66	750947	751064	+	86	40	2.15	0.0207608	117	gaaactagccgcaggttgctcaaagcactgctttgaggttgtagataagactgacgaagtcagtcacatatataatccaaggcgacgttgacgtggtttgaagagattttagaagagt	23		Y	1,2,4	-136.398	-	-	-	-
67	751067	750944	-	91	37	2.46	0.00476953	123	taggaaactagccgcaggttgctcaaagcactgctttgaggttgtagataagactgacgaagtcagtcacatatataatccaaggcgacgttgacgtggtttgaagagattttagaagagtata	23		Y	1,2,4	-146.858	-	-	-	-
68	751164	751399	+	78	29	2.69	0.00332738	235	gaatacgggcgactctcctctaaatcaaaattaagaaaggaattgaccccaccctaaaagtagtgggaaaaagatagttggtctagcgagcatcgctcactgcgcccaactcctattttcccttcgctttttgatgggtttggtatctttctcaatataaaatataaaataaagaaagatagagcgtgtgttttgatttgaacacgagcggaaaactcggaaaatagataatctga	1		Y	10	-240.58	-	-	SN14	-
69	751339	751178	-	75	38	1.97	0.0655032	161	ctcctctaaatcaaaattaagaaaggaattgaccccaccctaaaagtagtgggaaaaagatagttggtctagcgagcatcgctcactgcgcccaactcctattttcccttcgctttttgatgggtttggtatctttctcaatataaaatataaaataaagaa	1		Y	10	-183.678	-	-	SN14	-
70	789255	789462	+	67	12	5.58	1.41e-20	207	gtcaggagaaccctgatttttctttactggaagtggcctttagattagaagactgaaaataagttaaagtcttaaactaattttcacagctaagaatagtagaagttaatctgataaaaatcgaaaaaaccagtggaattccgtgtcagggtaagttccactggttttcatagtctattaaagttcgaatgaaacctatttatagtat	1		N		-212.547	-	-	SN15	-
71	789893	790302	+	3369	3402	0.99	0.64266	409	cttttggggtcgttacggattcgacaggcattatgaggcatattttgcgactcgtgtggcgacgtaaacgctcagttaaatataactgcaaaaaataacacttcttacgctctagctgcctaaaaaccagcaggcgtgacccgatttggattgctcgtgttcaatgacaggtcttattattagcgagatacgattaagccttgtctagcggcttgataagagattgatagactcgcagtttctagacttgagttatgtgtcgaggggctgttaaaataatacataacctatggttgtagacaaatatgttggcaggtgtttggacgtgggttcgactcccaccggctccattattcctttgcattcttttgcattccttggtaaaacgttgttaaatca…	1	tmRNA	Y	6	-451.872	F32	srn226	SN16	Lung, IN Challenge
72	790221	789936	-	4604	4811	0.96	0.650207	285	tttgcgactcgtgtggcgacgtaaacgctcagttaaatataactgcaaaaaataacacttcttacgctctagctgcctaaaaaccagcaggcgtgacccgatttggattgctcgtgttcaatgacaggtcttattattagcgagatacgattaagccttgtctagcggcttgataagagattgatagactcgcagtttctagacttgagttatgtgtcgaggggctgttaaaataatacataacctatggttgtagacaaatatgttggcaggtgtttggacgtgg	1	tmRNA	Y	6	-292.043	-	-	-	-
73	790408	790287	-	62	14	4.43	1	121	aatcaacgttttttatttttatctttggtattcctttgcattcttttgctaaaaagggagtcacaaacagaccctattttaaaaaaggatacaacatttgttgcatcctaaaaataatcttt	1		N		-98.324	-	-	-	-
74	822130	822024	-	107	73	1.47	0.24451	106	aacccttttttcataatttctaatggtgtttttacttatacctatcttagtacccaattcttattgagtccaaccattactagtctatattgttttatagttgattg	1		N		-43.932	-	-	-	-
75	827489	827382	-	52	9	5.78	1	107	caaaacagtattttgagcagcctacggctagcttcctagtttgctttttgatttttattgagtatgaaaaggattggagaaagccttccagcttgtggtataatagat	7		N		-87.4456	-	-	-	-
76	836149	836313	+	145	468	0.31	0.00111291	164	tgagatgatgttttctagcaaatataaacccgagtaaaaaatgcctacggacaggcagggttgaatgccgaagcgtggttgaaaagccacattattgatagggttaaaagcctacttttataagttgatgttaggacacttgtcctaattcataaatttttagtg	1	SpF59_sRNA	Y		-165.268	F59	srn235	-	-
77	836395	836215	-	147	450	0.33	0.00193663	180	gccgaagcgtggttgaaaagccacattattgatagggttaaaagcctacttttataagttgatgttaggacacttgtcctaattcataaatttttagtgtggtgaaagcacacgtcatcttgtgaaacgatcaataaagtacgtaatatttgctactagagagttaggaaacatcgggaac	1		Y		-208.363	F59	-	-	-
78	917630	917798	+	123	64	1.92	0.0977366	168	gctgtgcgaagcgaatagcgtcttggacgaacattgtcttatctggatttcttatttctgtaaggccttgtaatcttggattataactctcctgttttaggagtacatggtagatagcaaccaataatctgcgacagatagcaaggaagaagtagaaagtcttttgagc	1		N		-168.615	-	-	-	-
79	936748	936624	-	61	27	2.26	0.00617944	124	aaatttaatatgtaaatctcagacgatagaaattaaaaactctatcgtcttttttatactcaaaattaggaggtaaaaatggtaaggataagaggtcccacttaaaacaatttatggcaaaataa	1	SpF59_sRNA	N		-87.0272	F39	-	-	-
80	943029	942908	-	78	53	1.47	0.230999	121	aaggttgaagccggctcatccggaatagaggcggaagtgagattcctatgttgctaatccaaagcacttgtcaatgtcaaaaaacttaattaaacaaataattattagatataaaactttag	1		N		-72.3832	-	-	-	-
81	943362	943238	-	104	70	1.49	0.248825	124	aaacttaaattaaaaaaattatatatgatatagaaaaattatattgaggttaatactatgtcaaaagaaaaaataaaagtatacctctatacacgagtatctacgtcaatacagatagaggggta	1		N		-62.3416	-	-	-	-
82	954751	954566	-	107	71	1.51	0.344671	185	aatttagcctacttttttctttgtccgacaggcatagtgtacatctgaggtccaagtcctctgtggatatttgctgcagatgaaaccaatagcgactcctaatcctgaatatcgtgaggtaggggggataggaaggaattagcgaaatcaaggctctacaaacagaatcgtgacttgaagccatat	1		N	8	-184.933	-	-	-	-
83	979074	979203	+	106	98	1.08	0.859324	129	ccatgaccacaaataaggacaatgatacttctgaacgttcagactgctatcgtaaaaggacagcgggtgagacgcccatgaatgatctaaccagtcatacccacggaggaaattatagaatagcacgtta	1		Y	5	-88.7008	-	-	-	-
84	979200	979076	-	119	77	1.55	0.240786	124	atgaccacaaataaggacaatgatacttctgaacgttcagactgctatcgtaaaaggacagcgggtgagacgcccatgaatgatctaaccagtcatacccacggaggaaattatagaatagcacg	1		Y	5	-84.5168	-	-	-	-
85	982625	982501	-	79	51	1.55	0.194864	124	gttcagcgcacgagatgttagctgtgttaaaaacagcttatcaacgcaacgtaaacgcgcaaaaggtggacgaaaaaccaaattaagcctagacgatctcctcatggtaactattcaatacatgc	1		N		-88.7008	-	-	-	-
86	998128	998255	+	129	72	1.79	0.113724	127	caggaacgtgataataaggcgtatatagcggataagagggcatcaaactctaaagtccaaaaaggtagtcgtaacctatatgcgtaaatcacgagagtaattgaattcgtactaagattttctatttt	2	group-II-D1D4-3	N	9	-108.784	-	-	-	-
87	998327	998513	+	56	25	2.24	0.0113368	186	atcactataaagagaaaacgacagatagaagtgatcctgagtcacggttatctgtctgataggacggtatgtataaaacgcttctgtgaactgagagaagggggagaagttcttgctaaaatttagttgaacagccgtattccgatacttagataagagatctagtcttagctcctactcagtttta	1		Y		-197.485	-	-	-	-
88	998456	998130	-	70	43	1.63	0.288278	326	ggaacgtgataataaggcgtatatagcggataagagggcatcaaactctaaagtccaaaaaggtagtcgtaacctatatgcgtaaatcacgagagtaattgaattcgtactaagattttctattttcactgtaaccttttaacgcccttatatcttgtatacacgaggaaagatgtacgacttatcccgtgaggtctatcactataaagagaaaacgacagatagaagtgatcctgagtcacggttatctgtctgataggacggtatgtataaaacgcttctgtgaactgagagaagggggagaagttcttgctaaaatttagttga	3	group-II-D1D4-3	Y	9	-333.883	-	-	-	-
89	998663	998539	-	54	16	3.38	1	124	ttcgagaaagattatactcttcgaaaatctcttcaaatcacgtcaatatcgccttgtcgtatgtgtaggatactgactacgtcagttccatctacaacctcaaaacagtgttttgagcaacctgc	32		N	2,4	-101.253	-	srn151	-	-
90	1023983	1024160	+	142	56	2.54	0.0137585	177	tatttcaatctgctatacgtacgtaaataatgaaaagaattaaataatagacttgtgcgataactatttgaaacaagattagctggttagaaaatccaacaagatagtgaaggaatctaatataaaatatacataatttagtttattttatgttataaaagttgtactaaaagactta	1		N		-104.6	-	-	-	-
91	1032902	1033026	+	84	22	3.82	4.89e-09	124	atgacagttatagtagcctgaaattggaatagcacacccttgtttctaaaacattgtgagaaattggtttgactgtccccaaccaaattgttcagtttttttattttactatagatgatactcat	1		Y	5,7	-81.588	-	-	-	-
92	1033068	1032944	-	70	16	4.38	6.69e-14	124	tttctaaaacattgtgagaaattggtttgactgtccccaaccaaattgttcagtttttttattttactatagatgatactcattcacgctcttcgaaaatttcttcaaaccacattagtctcgcc	1		Y	7	-73.6384	-	-	-	-
93	1034768	1034873	+	46	8	5.75	1	105	acattgttagaaatcgatttgactgtcctgatcgatttgtcctgttattatttcattttactatatataatacattggagttaaaatagtacactttgatttctaa	38		N	5	-79.0776	-	-	-	-
94	1045357	1045251	-	44	35	1.26	0.206094	106	tgtcctgttcttatttcatttcactataataaccgatggtgtggttaatgttggtaagagaaacttctgaaaccatacttcaaaaaagtcgctcgtcatcatctctt	5		N	5	-56.9024	-	-	-	-
95	1045953	1046077	+	94	67	1.4	0.317682	124	acccgtcgacattaagatactgggacaacacattgaagtgtattccgtacctaagaaacaatcataaaactcaaagccttgttaccgaggcttttttattatgtgattttcagtagccagactta	1		N		-117.152	-	-	-	-
96	1060739	1060859	+	63	19	3.32	1	120	tacagctttaggcctattagctgttggtagtttagttcttttggttcataatatgacgggaacagttttttgctccctctgaaaagtcatcatttgatggcttttttctatatagggtaaa	1		Y	5	-117.989	F63	-	-	Nasopharynx
97	1060876	1060752	-	57	25	2.28	0.00415184	124	ctattagctgttggtagtttagttcttttggttcataatatgacgggaacagttttttgctccctctgaaaagtcatcatttgatggcttttttctatatagggtaaaagatagggtaaaaggct	1		Y	5	-112.968	F63	-	-	Nasopharynx
98	1064646	1064522	-	68	125	0.54	0.276117	124	ctagcaatgttttagaagtccagatgtactattctagtttcaatctattatacaatgtgttttgtatctcatagctccttatatagctcttcagttatgtagtattaacagaagtttagtgggtg	3		N	5	-74.0568	-	-	-	-
99	1078583	1078707	+	62	17	3.65	1	124	atgtccaagaaaccacatgctcctaagacaagagctaacagactggccatcaataatagtattgttctttttttcatcattactccttaactagtgtttaactgattaattagccagtaaatagt	1		N		-74.4752	-	-	-	-
100	1088818	1088939	+	75	75	1	0.833444	121	acgtgattagataagagttttacagagtactaaatataagatttaacttttttgagaaattggttacgattgttgaaacggcataaaatctgaatcaaaggagatagtatcccattcttcag	1		N		-64.852	-	-	-	-
101	1151348	1151472	+	79	40	1.98	0.0446252	124	gtcataattttataatgtgttgaatccagaatagtccactgtagtttctaaaaaattgctggaaattgatgttaagctccaattcatttgtttacatcttatttcagtttactatatttcctttt	3		N	5,7	-68.6176	-	-	-	-
102	1159912	1160036	+	61	21	2.9	1	124	ctacttttgaagaatttatttttccttactgacaagatttgagacggtaggaatcattgaaaataacctagccaacatcaatcacaatcatttctcctttctcaattacactaaattatagtgta	1		N		-79.496	-	-	-	-
103	1160168	1160044	-	60	28	2.14	0.0152237	124	tataacagtgcaccttggctgctaaaatatttctataaattaatttgactttcctgatagagttgttcacatcttatttcaattcactatactttcccttatactcaatgaaaatcaaagcgcaa	10		N	5,7	-53.1368	-	-	-	-
104	1177370	1177522	+	200	219	0.91	0.792567	152	tttagtagatcttgtttttgtctctttttgtgtgctcttttatgctctttttctggcatgttaatagagtttttttgacatagactttgggctctactaggtaaagtagagctttttgttatgcactatgaacattctagaaagggaaatcat	1		N	5	-145.185	F43	-	-	-
105	1194256	1194132	-	45	7	6.43	1	124	attgattgcggaattcaaaccaatttctaacatatttctagaaattaatttgacttttctaatcgatttgttcatatcttatttcaatttactatacttacttaaccctttttatactcaatgaa	3		N	5,7	-67.3624	-	-	-	-
106	1199177	1199017	-	101	76	1.33	0.503795	160	ttatatcaacccactacagttgacaaaaagacaaactagcctaatgactagcttgtcttcaatcaagagaggattctgttccccccatataagcactaacattccaacgtgcacatattggaacgagatccataactccagagaatctctaaagtttacaa	2		N		-152.298	-	-	-	-
107	1256011	1255808	-	142	146	0.97	0.914084	203	ccttttttcatatgtggataaaatctcttgtctatcccttcccccattgtcacccattatagtcatttcgtgtctctttttcccctttttaatgcaagggaaattactcttcttagatgataatccaaaagctagaaaggtatctcaaacctctctactctcccagactagtttacaactaaaaggaaaagattctattttatg	1		N		-124.265	-	-	SN23	-
108	1267513	1267779	+	146	50	2.92	0.00570353	266	agcttcgaaaatattgccatagattgcgttgactctccaaattgattcatctatattttatttcagcttcctatactttcttcgctgtttgtaaatcaaaatgcaagacacatgagtagcaccatatttgttactcttatctgtcctctcaagagactattatgagttatttcagaatcattcactactttgaccctgactctccttagtctcaaaatcaaagacttatactcttcaaaaatctcttcaaaccgcgtcaacgtcacc	3		Y	7,8	-199.158	-	-	-	-
109	1267532	1267388	-	217	108	2.01	0.129044	144	agaatttctctaaatcttctaataccaataaatcgctaagatattatttcaaagaacatctacaattgaaactctagctagctgtagaagaggcctagtacattgaaattaaaatgcttccccctagcttcgaaaatattgccat	1		Y	8	-64.0152	-	-	-	-
110	1267936	1267584	-	89	34	2.62	0.0137777	352	tatactttcttcgctgtttgtaaatcaaaatgcaagacacatgagtagcaccatatttgttactcttatctgtcctctcaagagactattatgagttatttcagaatcattcactactttgaccctgactctccttagtctcaaaatcaaagacttatactcttcaaaaatctcttcaaaccgcgtcaacgtcaccttggattatatatgtgactgactttgtcagttctatctacaacctcaaagcagtactttgagcaacctgcgactagttttctagtttgctctttgattttcattgagtattaaacaaaaagtgaacaaatctgaattctaatgtacagaagactagg	63		N	1,2,3,4,8	-318.821	R17,F28	srn026 ,srn164	SN17	,
111	1269613	1269718	+	63	20	3.15	1	105	gatagaggattctattttaaatttaacaacagctaggattacactataaaaagtacattaccacctgttcggctggagaatctagtcgattagctccctcttagtt	1		Y	9	-84.9352	-	-	-	-
112	1269721	1269613	-	88	43	2.05	0.0307078	108	gatagaggattctattttaaatttaacaacagctaggattacactataaaaagtacattaccacctgttcggctggagaatctagtcgattagctccctcttagttaca	1		Y	9	-87.0272	-	-	-	-
113	1278958	1278718	-	43	15	2.87	1	240	gttgctcctataatggaaaaggattgatacagtctagaatatcgcttttttatttattattctgatataaaactgttagaattgattttttgttttatacccaaatatgaatagagacgtagctaataagttgaataacatatttggaaaaatgagaaatagcaatattactagaacttttagaaacaatcaatatttaaaaagaaaaaagctcaaagaatttattaaaccatgttataat	1		N		-172.381	-	-	-	-
114	1280918	1281042	+	72	72	1	0.822501	124	tcttttccaaacgtacaatatatccaaaaccattcaaaatactagattctattttttataatatcactaaatccacctaattataggacgttttcagatttttagtcccgtcccagtcccagtac	1		N		-39.748	R4	-	-	Blood
115	1299289	1299165	-	86	45	1.91	0.0656081	124	tcctactcctgagacttttgcttagtcccctcttgagaaatagtatctcgtttttgactagtcaagggattccttggaagctttcaaacaacaagaccaagcccattgataaaccaactgctagc	1		N		-82.8432	-	-	-	-
116	1299417	1299536	+	104	85	1.22	0.559242	119	ccctactttcttatgcaagccttttctttttattatatcacagataagtatttctttcacaattgaattgaacttcccatctattttctataaatcctaaatgccataatgctttcaatt	1		N		-29.7064	-	-	-	-
117	1331263	1331139	-	64	28	2.29	0.00608185	124	attttataaactaagctactatatcaatgttttgttatgagaagacttactttttttactgaaattgaatttttcctcgcctcaacatcatataaccccaaaattcaatctgacctggtttgaag	1		N		-46.4424	-	-	-	-
118	1371779	1371910	+	123	269	0.46	0.078567	131	taactctttccattatatcataaagtaggcaaatcccctattttcaaaaagtttatcatttttattttaatttcttggatgagaaaaaagacatatttatgaaaaagctccatcgtgcttttaatgtgttct	1		N		-91.6296	-	-	-	-
119	1390029	1390136	+	112	351	0.32	0.00551775	107	tcctgtctaagatacaaagtccgtaagaacacaaagtgaaaataggaattccaatcaagaagtgtctacttcttggaagaactatctttttcacacagggttccaggc	1		N		-103.345	-	-	-	-
120	1425114	1424929	-	114	47	2.43	0.015044	185	tatatttctcttaatcttctacttttttgatagttatcaaataagcaagaaaagaagaagcctcattggtttgtagactccttcttaaattcgaaaatgaatcccttgtatcttatactcaatgaaaatcaaagagcaaactaggaagctagccgcaggttgttcaaaacagtgttttgaggttgc	71		N	1,3	-146.44	F29,F30,F48,F53	-	-	Lung,,IN Challenge,
121	1447717	1447594	-	46	8	5.75	1	123	ccttacagtgctaggaaccgtaaccgaagattatacttgagtatagcgaggtaaggtgacaacgcaaaaaagctacccaatttagagtagctttattatcaagatatgctcaattgaacacggc	1		N		-106.692	-	-	-	-
122	1462369	1462549	+	52	12	4.33	1	180	ggattttggaattaatactcaatgaaaatcaaagagcaaactaggaaactagccgcaggttgctcaaagcactgctttgaggttgtagataagactgacaaagtcagtcacatatatacggcaaggcgacgttgacgcggtttgaagagatttttgaagaatataaaaatcctcaagatac	76		Y	1,2,3,4	-192.464	F29,F30,F48,F53,F54	srn141 ,srn145	-	Lung,,IN Challenge,,
123	1462581	1462372	-	46	6	7.67	1	209	ttttggaattaatactcaatgaaaatcaaagagcaaactaggaaactagccgcaggttgctcaaagcactgctttgaggttgtagataagactgacaaagtcagtcacatatatacggcaaggcgacgttgacgcggtttgaagagatttttgaagaatataaaaatcctcaagatactttcttctatcctttagtttataaggagaata	76		Y	1,2,3,4	-215.894	F29,F30,F48,F53,F54	srn141 ,srn145	-	Lung,,IN Challenge,,
124	1515278	1515112	-	130	59	2.2	0.041951	166	cccgatttctgaaataagacatttattccagaaaatgcacttagtttgtcttttattaactttcttttactacagttcatttaaatgacaaaaatgaactaaacaaactatctcaaattggtgccaaatttcccctctcctttctccaatcagactcctgccaatct	1		N		-94.5584	-	-	-	-
125	1517742	1517641	-	244	388	0.63	0.235506	101	ctgtttatactagttttttgcttccttcttttggaaagtggtttggtaatttactttaatcgttactgtcatatgagagtcctcgtttctttttgatgactt	1		N		-65.6888	-	-	-	-
126	1539215	1539355	+	61	35	1.74	0.0865376	140	ggacagtcaaatcgatttctaacaatgttttagaagtagatgtgtactattctagtttcaatctattatatctattatgcacaccactataggatctaataaaaatcacaacaggttcattcgtaaatggttacctaagcc	42		Y	5	-81.1696	R9	-	-	-
127	1539419	1539235	-	52	38	1.37	0.307214	184	aacaatgttttagaagtagatgtgtactattctagtttcaatctattatatctattatgcacaccactataggatctaataaaaatcacaacaggttcattcgtaaatggttacctaagcctaagggaactaagaaaacgactaccaaggaagtcgcattcatcgaaaagcggattaacaactat	7		Y	5	-128.03	-	-	-	-
128	1582406	1582530	+	90	73	1.23	0.517976	124	taccacaaaattattttatgtcctaattataccatattacctcatttaaacccttggtatcaatgattttcttaaaagtctgatttcttcatttctcataaaaatcaatataaaaagccctcgaa	1		Y	10	-41.0032	-	-	-	-
129	1582561	1582437	-	90	76	1.18	0.580111	124	ccatattacctcatttaaacccttggtatcaatgattttcttaaaagtctgatttcttcatttctcataaaaatcaatataaaaagccctcgaaagggctaataaatctataaaatcaataggcg	1		Y	10	-73.22	-	-	-	-
130	1602708	1602834	+	114	73	1.56	0.219929	126	cagatgacatctcttataacccaaacaaacctttatctgcccaaagacagatttcatatcaatcttacgtttagcgaaaatttgtctacccttggaagataaaagtgcctgatattctttagttttt	1		N		-76.5672	-	-	-	-
131	1622943	1623181	+	53	17	3.12	1	238	attattttttagcttctagtaatctgcaatcgcagctaggtccttgcctccacgaccagagacattgatgaagagatgttcatctcggtacacctttatactcttcgaaaatctcttcaaaccgcgtcaacgtcgccttgccgtaggtatggttactgacttcgtcagttctatctgcaacctcaaaacagtgttttgagctgacttcgtcagttctatctgcaacctcaaaacagtgt	76		N	1,2,4	-243.927	R11,R12,F16	srn026 ,srn164 ,srn448 ,srn448	-	,Nasopharynx, Blood,
132	1623535	1623726	+	266	147	1.81	0.367981	191	tgcgcaccgaattttcattgtttcaaattcattttcaaaatcagcccactttcactacttccaaccacctattcacaatcaccacaggctccctgaagatcaaaaatagttacttttctgatttgttgaacttattttaatactttgttttttctttgtcaagacttttttacgatttttttgatatcattc	1	T-box	Y	10	-61.5048	R6	srn400	-	-
133	1623747	1623547	-	253	144	1.76	0.416289	200	tttcattgtttcaaattcattttcaaaatcagcccactttcactacttccaaccacctattcacaatcaccacaggctccctgaagatcaaaaatagttacttttctgatttgttgaacttattttaatactttgttttttctttgtcaagacttttttacgatttttttgatatcattcgaatgtgaccatatcttcctt	1	T-box	Y	10	-76.1488	R6	srn400	-	-
134	1634176	1634297	+	62	33	1.88	0.00845332	121	ttgtcctattcttatttcattttactatatctacaacctcaaagcagggttttgagctatctatggccaacttcctagtttgctctttagccttccattcaaaagtgatgctatctttctta	8		N	1,5	-70.7096	-	-	-	-
135	1634478	1634959	+	83	50	1.66	0.483817	481	aagctagatttaacctcgataaaaatagatgcagtgcttctaaaatactggaatagggcatataggtaatcgtagacaagtgttttatagattgtctcgcaggagatctaatgatgtatagcaagcatcactaaacatatagaatatttgtattattataatatcaacatactataaattctatcatgcaaaagaatgactagaacatgaaagacaggcacaaaactttgaacaatattctgaaaacaaaaaaagacgcgagtttccacaatctcactcatggaaactcacgtctttcaaaaaatagggtgaattgaaaactagaacaagacactagattttctaaatgatgtctagtaaggattctaaatgctacaccaaattgctcacatcttattt…	1		N	5,10	-423.839	-	-	-	-
136	1640676	1640800	+	55	12	4.58	1	124	gattgcaaatagaaacctgaggccaatactcaatgaaaatcaaagagcaaactaggaaactagccgcaggctgctcaaagcactgctttgaggttgtagatagaactgacgaagtcagtaaccta	78		N	1,3,4	-146.858	F29,F30,F48,F53	srn141	-	Lung,,IN Challenge,
137	1659721	1659904	+	140	98	1.43	0.555326	183	ccggctcaactaacttttaacgagagtttctaaactccttcgtcctccagtctacaaaagccttccatccgtactatcctatattttatgaggggacacatttttcctatcagagcatttattttaaagatagaagtaaatcataattgcttccatctgttcttttatagtatattgaagttgg	1		N		-137.654	-	-	-	-
138	1660011	1660134	+	75	34	2.21	0.0132642	123	gctaaaagatttctataaattcatttgatttccctaatcaatttgttcatatcttatttcattccgctataatttcaccttaccctatctttttcgtagcacccttcaaacagcctatccccta	3		N	5	-47.6976	-	-	-	-
139	1686680	1686909	+	123	110	1.12	1	229	tatccactatatgctcctcgctatcacgtttctattcatagcctacgatttcactattgctttctctgacaattcttatttcctgcgtcagacttaaaacgatctatccccagaccattttaatccgctacctcacgacagtcaggcttggggagcgctattgtattcaccggtagtggatccctacagaggacttacacctcagatgcacgacatgcccatagtataaa	2		Y	6,8,9	-191.627	-	-	-	-
140	1686882	1686680	-	93	64	1.45	0.392114	202	tatccactatatgctcctcgctatcacgtttctattcatagcctacgatttcactattgctttctctgacaattcttatttcctgcgtcagacttaaaacgatctatccccagaccattttaatccgctacctcacgacagtcaggcttggggagcgctattgtattcaccggtagtggatccctacagaggacttacacctc	2		Y	6,8,9	-170.289	-	-	-	-
141	1689899	1690011	+	73	177	0.41	0.0692788	112	gtgtcaaagactatagattccatgagctcttcttatactattcgaaaatctcttcaaaccacgtcagcgttgccttaccgtaggtatggttactgacttcgtcagtttcatcc	44		N	2,4	-71.9648	R11,F16	srn151	-	-
142	1721174	1721050	-	65	97	0.67	0.649763	124	ttgtagatataagcgacaaaaacaatcatactgcaccttttgttgacagtctactccagacatatcatagttcaagtaaatactttgaaatccaacagttcttataggcgctattgtattctaag	1		N		-80.7512	-	-	-	-
143	1721676	1721461	-	277	573	0.48	0.0258063	215	cgtgtcgttcttgaatttccaatcatctaaaacaagtaaaggataatcaatcccctgtatatcaaggaattggctaccctttttacttttttacacattctgtttgatagattcattttaacatcacgagcatactccaatggaaatcgctaggcaagagataaactttcagatatccgcagagagatcatcgcctctttttgtcgcaagcattct	1		N		-164.431	-	-	-	-
144	1729419	1729524	+	90	61	1.48	0.142638	105	cggtttacattgtcaaatttagattttatttgagcataactttctagtttgctttctgatttttgtttaatatagtagcaaacattgaaggaaatatctccacaaa	1		Y	3	-68.1992	-	-	-	-
145	1729523	1729419	-	73	21	3.48	7.01e-08	104	cggtttacattgtcaaatttagattttatttgagcataactttctagtttgctttctgatttttgtttaatatagtagcaaacattgaaggaaatatctccacaa	1		Y	3	-68.1992	-	-	-	-
146	1730859	1730553	-	233	169	1.38	0.944865	306	attctactccttatcaattaaaacaactcattttttacaatccagaaccagaaactcctttatttctaccttacaaagaagacaatcttagtcacgattaggcttgtagatagaacctcaaaacgcactattttgacactgtaaataggactgacaaggtctgcattctatctacaataacaccccagactaaaaagcttttcaaaagtatatttttacagtctctatatgtccttttcataaatactatactttattatatcatataaaagaagtcaaaagtctgttaaactattttcaacaccaa	1		N	4	-173.218	-	-	-	-
147	1732324	1732449	+	56	26	2.15	0.0118264	125	ggagcgacaagaaacagcaaacttatatatagcggaatgaaataaggacagtcaaatcgatttttaacaatgttttagaagtagatgtgtactattctagtttcgatctattatagttggttgagt	6		N	5,7	-96.232	-	-	-	-
148	1737910	1738024	+	55	16	3.44	1	114	tctcaaatgtctctttaagacgctaaacaaacactagagactaatactcaatgaaaatcaaagagcaaactaggtagctagccacaggttgctcaaaacactgttttgagattgc	64		N	1,3	-99.5792	F29,F30,F48,F53	-	-	Lung,,IN Challenge,
149	1739861	1739514	-	244	778	0.31	5.57e-05	347	aataccagatagatataagaatggagatgtttgataaaatgctttcatagctaaccaactgttgaaaattatgagttacaaaatctaaagtatttaagattggtttataaaattaggtctctgcctgtagaaaggaacgtgcagttagaaaggaggaaaaaataggatactataattcagactgagatttctaattaaaatatgtagttgcatttcgctcattttcataatatttcattcagaggagtaataatatgttaaaatttagatttgatgcgggatggtaaagaataattgaagaagattcttttatcaatagtttagtaagcttgttagtttatagagggc	1		N		-246.019	-	-	-	-
150	1743119	1742992	-	187	282	0.66	0.31174	127	aaacctatggtaaaaaagtagctttgaaaacgtattgcctccaaagatttagttaaataatgatttaacacaaaaagaaattattgaagttctggaaagatgttgtttcagtattgagaaaaggtggg	1		N		-75.312	-	-	-	-
151	1785067	1784895	-	88	47	1.87	0.0857389	172	accaccttagactaaacaaaaaggaggaaactaagccctcctaaagttatagtaaaatgaaataagaacaggataaatcgatcaggacagtcaaatcgatttctaacaatgttttagaagtagaggtgtactattctagtttcaatctactataggtattgttccattcacta	51		N	5,7	-142.256	R9	-	-	-
152	1806617	1806803	+	65	43	1.51	0.21674	186	actattctaacctcagtatactatatgtgttacaagaaaagactcaaaaacttctcgtcagtgtaagaatgtttgaaacactatttaaaactaaataactataagaagtagatcaggtgaacaatttcagtacctactctataagctatacgaagatatttttcaacatgatggataaaacgatcac	1		N		-99.9976	-	-	-	-
153	1807665	1807789	+	97	72	1.35	0.3911	124	ggttctctctataatattctaatagtagtataacaaagttcaagaaatgaggcaaacacaagatatgtatcaacaatttttaaaaatgtctagacaaattttaaaattatgctatactttatgta	1		N		-46.024	-	-	-	-
154	1811655	1811779	+	70	23	3.04	1.06e-05	124	caaatcagtgttttgagctgaatggcactcgttttctagtttgctctttgattttaattgggccttagtaaatactactcttaaattaaactatagtgaattgaaataagatgtgaacaactcta	5		N	3,5	-85.772	-	-	-	-
155	1837481	1837596	+	55	18	3.06	1	115	cctccgtttttttatttgtaatatttatagttcaattgtaagcctttttctttgtttcttcaagctttttttgtgatttttttaactttttatttaccagtaaagtaccctgcata	1		N	10	-29.7064	-	-	-	-
156	1857087	1857211	+	59	31	1.9	0.0418653	124	gttcagttttcaaaggtctttgtcacttgcttctctcaagcgacaactatattagtatatcacaactgctttcgcttgtcaacacttttttgaagatttttaagtttttttaaactttttttcat	4		N	4,10	-78.6592	-	-	-	-
157	1860834	1860971	+	68	211	0.32	0.0103219	137	tcttttctatcataacgcttaccttcgtttttttcaagttttcttgtcgaatttctccaatttttatcagaattcaaacgtttgcgtaaaataccacattctaaaaattttgaaaaaataaaagaaagaacgaccaga	1		N		-70.2912	-	-	-	-
158	1863586	1863706	+	101	80	1.26	0.494797	120	tccttatattatatttagcgcagttagctactgccaaagcccaagtggtatacttggaataagccgctgtggattagttcatttcctccaatcgcttgacaatttccgaaaggatctaacc	4		N		-105.018	-	-	-	-
159	1871255	1871420	+	84	12	7	4.18e-47	165	taactgcttcactagtcatgacccctaaatataatcgatttagaggccatgacgtcgtaactatggtaatttggctaggcgtttcactagtaaagaaacataaatattatcgatttatgcttctttacgtcgtaaccagagacacttgcctaaacgcttcactaat	1		N		-169.87	-	-	SN26	-
160	1894120	1894367	+	125	67	1.87	0.208071	247	caaagaatagatcttatacaaaataaataaatttaaaataataaataatagagacaaaatcttcctccaaaatcaatcctaaaagtacacagtcaagcatagctctaatctttattttcgattcgatataacaaacttatcaatgaatagtaagtgatataaggccagtaccagaccccaaacgctaccacgaaaagagaattcttgatgattgagagtaaacaaatcatggttaccaatatagaggc	1		Y	10	-106.692	-	-	-	-
161	1894367	1894175	-	143	80	1.79	0.215559	192	aaaatcttcctccaaaatcaatcctaaaagtacacagtcaagcatagctctaatctttattttcgattcgatataacaaacttatcaatgaatagtaagtgatataaggccagtaccagaccccaaacgctaccacgaaaagagaattcttgatgattgagagtaaacaaatcatggttaccaatatagaggc	1		Y	10	-104.182	-	-	-	-
162	1895295	1895529	+	56	32	1.75	0.119375	234	ccctcggagtgtgtttggcgctttgatacgaagtgtcaaagctgtataaacgttactatttccaaaaaagtaacagaaaattcctgctttgtaggactgctttgggtgagtaataaacatgtcgactcaccctatctcctgatggcgaaaagaatttagcaatggtgcaagttgttctgaactcgagaaaaaacatgccgaaatcgaagaaaagcgtgcagaacttgaagcgaag	1		Y	8,10	-240.58	-	-	-	-
163	1895529	1895371	-	88	49	1.8	0.102519	158	aaaattcctgctttgtaggactgctttgggtgagtaataaacatgtcgactcaccctatctcctgatggcgaaaagaatttagcaatggtgcaagttgttctgaactcgagaaaaaacatgccgaaatcgaagaaaagcgtgcagaacttgaagcgaag	1		Y	8,10	-147.695	-	-	-	-
164	1964915	1965088	+	276	219	1.26	0.996928	173	aaatgtattgtggtatactatttttgtcatcggttaccgattacgttcctatgggttcgtgagaggaggtgaaactaatgagccttatcatagagctcgctcttactattatagcggatgttatagctggaattatcttgtatttcgtctgcagatggctagatagtaaggagt	2	SpF66_sRNA	N		-192.464	F66,F67	srn502 ,srn503	-	-
165	1965300	1965431	+	194	198	0.98	0.945013	131	acgttcctatgggttcgtgagaggaggtgaaactaatgagccttataccagagcttgctcttactattatagcagatgttatagctggaattatcttgtatttcgtctgcaaatggctagatggtaagaagt	2	SpF66_sRNA	N		-130.959	F67	srn503	-	-
166	1975242	1975395	+	165	60	2.75	0.00461043	153	ttagttacaaactttggaattaaatttgatttttaatattttagcataaaatagcagaaaacaaaagtgaggttttttacatgaaaaaacaaaaactattgcctttattattcctaattttaggaggaattatgattatcgttgttggctagta	1		N		-89.5376	-	-	-	-
167	1976979	1977146	+	120	88	1.36	0.548232	167	gttttggtgcctgagggacatcttatattggtgagccttcatctagtcaatacgtgacagactccagttctatcagacctctcgttttacagacacaagtgaagtaggattacttcaattagttgttcaccccttcgctccacttccattacagaagtttcctcacta	1		N		-133.888	-	-	-	-
168	1997616	1997397	-	189	249	0.76	0.270251	219	aagaacctcctcttctcgttttcctttttaaaaaaagaaaaacctttaccatacatggaaaaggtgcaaaattagactaagtatcgttccctccgctggcattacccagatcaggtgcggtcgaagtttaacacttcctctcagactgtacacagactcccatatattatatgtatatatgatagcgcaaaataagaaaaatgtcaaggaaactgcttac	1	TPP	N		-180.749	-	-	-	-
169	2030717	2030880	+	92	34	2.71	0.00242011	163	gacaataataaaggttgttttttttaaattgctttccattctttaaacttagtttctccttttttaaacatattgtctaaaattttgatataatagattatacattaaaaaatctaaattacaagataaaaaatctatttttagacatatagtctaatttgttt	1		N		-81.1696	-	-	-	-
