# Supplementary material for: Dual RNA-seq in Streptococcus pneumoniae Infection Reveals Compartmentalized Neutrophil Responses in Lung and Pleural Space
Source: mSystems. 2019 Aug 13;4(4):e00216-19. doi: 10.1128/mSystems.00216-19 (PMC6697439; doi:10.1128/mSystems.00216-19)
Supplement: TABLE S2 [file mSystems.00216-19-st002.xlsx]

## Sheet: sigPBsRNA.csv
	X	Transcription.Start	Transcription.Stop	Strand	Expression.Pleura	Expression.Broth	Realtive.Pleural.Expression	qValue.Pleura.vs.Broth	Length	Sequence	Copies	RNA.Family	Overlap....	Motif.Number	ΔG (kJ/mol)	Mann	Acebo	Kumar	Virulence
47	47	496789	496910	+	150	10	15	3.19e-263	121	gtgatagcaggatgaaaagtctacaaacaagttggtatcaatacaatataaagaggaaagtatgtttttaatgcttactttttaaattttttaacaattcaagatgtttcgatgacaattca	1		N		-74.8936	-	-	-	-
8	8	132850	132973	+	90	12	7.5	1.49e-51	123	ccttgccgtagatatggttactgacttcgtcagttctatccacaacctcaaaacagtgtttagagctgacttcgtcagttccatccacaacctcaaaacagtgtttagagctgacttcgtcagt	29		Y	1	-174.473	F16	srn026	-	-
159	159	1871255	1871420	+	84	12	7	4.18e-47	165	taactgcttcactagtcatgacccctaaatataatcgatttagaggccatgacgtcgtaactatggtaatttggctaggcgtttcactagtaaagaaacataaatattatcgatttatgcttctttacgtcgtaaccagagacacttgcctaaacgcttcactaat	1		N		-169.87	-	-	SN26	-
9	9	133058	132888	-	75	12	6.25	4.7e-33	170	tccacaacctcaaaacagtgtttagagctgacttcgtcagttccatccacaacctcaaaacagtgtttagagctgacttcgtcagttccatttacaaccttaaaacagtgttttgagcagcccgcagctagtttcctagtttgctctttgattttcattgagtattacttc	72		Y	1,3,4	-200.414	R17,F16	srn026 ,srn164	-	-
56	56	590429	590231	-	69	12	5.75	1.13e-22	198	gcggctagcttcctagtttgctctttgattttcattgaatattagaacagcaaaaatgcttggagtatttgtttgtgtgtttgtttttatataacaaactataaacaaaacaaaaatataaaaaaagagacaaaaaagaacaaaaagtaattgacaacggtttcatatagtgttatacttatggcataaagttaatgga	61		Y	3,10	-150.624	R17	srn026 ,srn164	-	-
70	70	789255	789462	+	67	12	5.58	1.41e-20	207	gtcaggagaaccctgatttttctttactggaagtggcctttagattagaagactgaaaataagttaaagtcttaaactaattttcacagctaagaatagtagaagttaatctgataaaaatcgaaaaaaccagtggaattccgtgtcagggtaagttccactggttttcatagtctattaaagttcgaatgaaacctatttatagtat	1		N		-212.547	-	-	SN15	-
41	41	458412	458303	-	150	28	5.36	7.85e-20	109	gtcctctgtatgtacctgctaccgttgaaatcaatagcgactccctcttgccctgtgctagtgaatggatttatcagtatattgaaatgaaataaaatttgaacaaatta	1		N	5.,8	-46.024	-	-	-	-
55	55	590185	590408	+	91	19	4.79	2.41e-13	223	ttcgtcagttctatctacaacctaaaaacagtgttttgaacaacctgcggctagcttcctagtttgctctttgattttcattgaatattagaacagcaaaaatgcttggagtatttgtttgtgtgtttgtttttatataacaaactataaacaaaacaaaaatataaaaaaagagacaaaaaagaacaaaaagtaattgacaacggtttcatatagtgttatac	64		Y	1,3,10	-158.992	R17	srn026 ,srn164	-	-
92	92	1033068	1032944	-	70	16	4.38	6.69e-14	124	tttctaaaacattgtgagaaattggtttgactgtccccaaccaaattgttcagtttttttattttactatagatgatactcattcacgctcttcgaaaatttcttcaaaccacattagtctcgcc	1		Y	7	-73.6384	-	-	-	-
45	45	483878	484027	+	77	18	4.28	2.51e-12	149	gggccgagtggctggagtattatctcatcaatataaaagaaaggaattgaacccgacctaaattctcggaaaaaagagaaatctgtctaggagcgtcgctccagcgtcagatttcctatttttcagtcgaattttacggtcttggtatct	1		N		-166.942	-	-	-	-
91	91	1032902	1033026	+	84	22	3.82	4.89e-09	124	atgacagttatagtagcctgaaattggaatagcacacccttgtttctaaaacattgtgagaaattggtttgactgtccccaaccaaattgttcagtttttttattttactatagatgatactcat	1		Y	5,7	-81.588	-	-	-	-
145	145	1729523	1729419	-	73	21	3.48	7.01e-08	104	cggtttacattgtcaaatttagattttatttgagcataactttctagtttgctttctgatttttgtttaatatagtagcaaacattgaaggaaatatctccacaa	1		Y	3	-68.1992	-	-	-	-
21	21	237014	237134	+	345	101	3.42	0.000361	120	ggatgtgcactgtaccatcccctaaaactagatatagtcatctatgatgacatcgtataggcgagttgatgggggagacaaccttttctcccttatcggcgctagcattttacaaaagagg	1		N		-152.298	-	srn049	-	-
51	51	577687	577553	-	107	33	3.24	2.71e-05	134	gaggtagcggattaaaacggtctggggatagaccgttttaagtctgacgctggaaataagaatcgtcagaggaagggatagcgaaatcgtggctctacgaacaggaacgtgataataaggcctatatagcggata	3		Y	6,9	-147.695	-	-	-	-
154	154	1811655	1811779	+	70	23	3.04	1.06e-05	124	caaatcagtgttttgagctgaatggcactcgttttctagtttgctctttgattttaattgggccttagtaaatactactcttaaattaaactatagtgaattgaaataagatgtgaacaactcta	5		N	3,5	-85.772	-	-	-	-
108	108	1267513	1267779	+	146	50	2.92	0.00570353	266	agcttcgaaaatattgccatagattgcgttgactctccaaattgattcatctatattttatttcagcttcctatactttcttcgctgtttgtaaatcaaaatgcaagacacatgagtagcaccatatttgttactcttatctgtcctctcaagagactattatgagttatttcagaatcattcactactttgaccctgactctccttagtctcaaaatcaaagacttatactcttcaaaaatctcttcaaaccgcgtcaacgtcacc	3		Y	7,8	-199.158	-	-	-	-
50	50	577484	577668	+	78	27	2.89	0.000489	184	gaggtgtgagtcctcggtgggcacctactactggtgaacccaatagcgattcccaagtctgactatcgtgaggtagcggattaaaacggtctggggatagaccgttttaagtctgacgctggaaataagaatcgtcagaggaagggatagcgaaatcgtggctctacgaacaggaacgtgataat	3		Y	6,8	-277.399	-	-	-	-
166	166	1975242	1975395	+	165	60	2.75	0.00461043	153	ttagttacaaactttggaattaaatttgatttttaatattttagcataaaatagcagaaaacaaaagtgaggttttttacatgaaaaaacaaaaactattgcctttattattcctaattttaggaggaattatgattatcgttgttggctagta	1		N		-89.5376	-	-	-	-
169	169	2030717	2030880	+	92	34	2.71	0.00242011	163	gacaataataaaggttgttttttttaaattgctttccattctttaaacttagtttctccttttttaaacatattgtctaaaattttgatataatagattatacattaaaaaatctaaattacaagataaaaaatctatttttagacatatagtctaatttgttt	1		N		-81.1696	-	-	-	-
68	68	751164	751399	+	78	29	2.69	0.00332738	235	gaatacgggcgactctcctctaaatcaaaattaagaaaggaattgaccccaccctaaaagtagtgggaaaaagatagttggtctagcgagcatcgctcactgcgcccaactcctattttcccttcgctttttgatgggtttggtatctttctcaatataaaatataaaataaagaaagatagagcgtgtgttttgatttgaacacgagcggaaaactcggaaaatagataatctga	1		Y	10	-240.58	-	-	SN14	-
29	29	296528	296669	+	163	62	2.63	0.00640736	141	cttgatattgaccgagaacagggacaacgggactggattgattttttgtcaacagagtcgagtgtgacgagctctcttgtatttatatgtgaagtatatcacaaaagaaagccttttccaaggttttggagacaaaaagtag	1		Y	8	-119.244	-	-	-	-
110	110	1267936	1267584	-	89	34	2.62	0.0137777	352	tatactttcttcgctgtttgtaaatcaaaatgcaagacacatgagtagcaccatatttgttactcttatctgtcctctcaagagactattatgagttatttcagaatcattcactactttgaccctgactctccttagtctcaaaatcaaagacttatactcttcaaaaatctcttcaaaccgcgtcaacgtcaccttggattatatatgtgactgactttgtcagttctatctacaacctcaaagcagtactttgagcaacctgcgactagttttctagtttgctctttgattttcattgagtattaaacaaaaagtgaacaaatctgaattctaatgtacagaagactagg	63		N	1,2,3,4,8	-318.821	R17,F28	srn026 ,srn164	SN17	-
20	20	235126	235243	+	169	65	2.6	0.00547969	117	aatcaagatacaaagctcgtaaagaacaaagcaaaattaggaagttggagaagtttgtttacaaacaagccaacttatctattttgcacagttcttagagcgtgttcagttcagctct	1		N		-143.093	-	-	-	-
90	90	1023983	1024160	+	142	56	2.54	0.0137585	177	tatttcaatctgctatacgtacgtaaataatgaaaagaattaaataatagacttgtgcgataactatttgaaacaagattagctggttagaaaatccaacaagatagtgaaggaatctaatataaaatatacataatttagtttattttatgttataaaagttgtactaaaagactta	1		N		-104.6	-	-	-	-
67	67	751067	750944	-	91	37	2.46	0.00476953	123	taggaaactagccgcaggttgctcaaagcactgctttgaggttgtagataagactgacgaagtcagtcacatatataatccaaggcgacgttgacgtggtttgaagagattttagaagagtata	23		Y	1,2,4	-146.858	-	-	-	-
120	120	1425114	1424929	-	114	47	2.43	0.015044	185	tatatttctcttaatcttctacttttttgatagttatcaaataagcaagaaaagaagaagcctcattggtttgtagactccttcttaaattcgaaaatgaatcccttgtatcttatactcaatgaaaatcaaagagcaaactaggaagctagccgcaggttgttcaaaacagtgttttgaggttgc	71		N	1,3	-146.44	F29,F30,F48,F53	-	-	Lung,,IN Challenge,
117	117	1331263	1331139	-	64	28	2.29	0.00608185	124	attttataaactaagctactatatcaatgttttgttatgagaagacttactttttttactgaaattgaatttttcctcgcctcaacatcatataaccccaaaattcaatctgacctggtttgaag	1		N		-46.4424	-	-	-	-
97	97	1060876	1060752	-	57	25	2.28	0.00415184	124	ctattagctgttggtagtttagttcttttggttcataatatgacgggaacagttttttgctccctctgaaaagtcatcatttgatggcttttttctatatagggtaaaagatagggtaaaaggct	1		Y	5	-112.968	F63	-	-	Nasopharynx
58	58	609201	609359	+	84	37	2.27	0.0031879	158	tcgtcagttttatctacaacctcaaagcggtactttgagaaacctgtggctatcttcctagtttactttttgatttttattgagtataagaggtctttcctaagcagttagaggagaattttgctatactgatactagtaagtggtaaaggagcagagc	1		N	1,3	-132.633	-	-	-	-
79	79	936748	936624	-	61	27	2.26	0.00617944	124	aaatttaatatgtaaatctcagacgatagaaattaaaaactctatcgtcttttttatactcaaaattaggaggtaaaaatggtaaggataagaggtcccacttaaaacaatttatggcaaaataa	1	SpF39_sRNA	N		-87.0272	F39	-	-	-
53	53	582997	583121	+	56	25	2.24	0.00754215	124	atcccggttaacgaaagttttggacttatactcttagaaaatctcttcaaaccacgtcaacgtcgccttgccgtgcgtatggttactgacttcgtcagttctatccacaacctcaaaacagtgtt	35		Y	2,4	-88.7008	F16	srn026	-	-
87	87	998327	998513	+	56	25	2.24	0.0113368	186	atcactataaagagaaaacgacagatagaagtgatcctgagtcacggttatctgtctgataggacggtatgtataaaacgcttctgtgaactgagagaagggggagaagttcttgctaaaatttagttgaacagccgtattccgatacttagataagagatctagtcttagctcctactcagtttta	1		Y		-197.485	-	-	-	-
63	63	735703	735549	-	86	39	2.21	0.0335519	154	ggagatttcttatttgcacttttcttgtacaactttagtcccacggtaaataggcctctaaaacctctttgtttacgagagttttctcgtttggaagacattctagaagataggatagatatttctcgctatttatactagactaaaataaaaaa	4		N		-112.55	-	-	-	-
138	138	1660011	1660134	+	75	34	2.21	0.0132642	123	gctaaaagatttctataaattcatttgatttccctaatcaatttgttcatatcttatttcattccgctataatttcaccttaccctatctttttcgtagcacccttcaaacagcctatccccta	3		N	5	-47.6976	-	-	-	-
124	124	1515278	1515112	-	130	59	2.2	0.041951	166	cccgatttctgaaataagacatttattccagaaaatgcacttagtttgtcttttattaactttcttttactacagttcatttaaatgacaaaaatgaactaaacaaactatctcaaattggtgccaaatttcccctctcctttctccaatcagactcctgccaatct	1		N		-94.5584	-	-	-	-
66	66	750947	751064	+	86	40	2.15	0.0207608	117	gaaactagccgcaggttgctcaaagcactgctttgaggttgtagataagactgacgaagtcagtcacatatataatccaaggcgacgttgacgtggtttgaagagattttagaagagt	23		Y	1,2,4	-136.398	-	-	-	-
147	147	1732324	1732449	+	56	26	2.15	0.0118264	125	ggagcgacaagaaacagcaaacttatatatagcggaatgaaataaggacagtcaaatcgatttttaacaatgttttagaagtagatgtgtactattctagtttcgatctattatagttggttgagt	6		N	5,7	-96.232	-	-	-	-
103	103	1160168	1160044	-	60	28	2.14	0.0152237	124	tataacagtgcaccttggctgctaaaatatttctataaattaatttgactttcctgatagagttgttcacatcttatttcaattcactatactttcccttatactcaatgaaaatcaaagcgcaa	10		N	5,7	-53.1368	-	-	-	-
4	4	64313	64201	-	85	40	2.13	0.019115	112	tttctctgtattttttaattccaagaatgccatcttaaccagatggttttcctgtccattgttggtaatcgccaatacctcacctgttgtgtcttcgcgcatactaaagctat	1		N		-86.6088	-	-	-	-
13	13	151912	152015	+	96	45	2.13	0.021558	103	tagagaaaggatattttatctaggtagctaagtgatagaaacacagtcgacgattacttgttaggaaaccatcctaaccatgcttaataaaaaggagaaaacaa	2		N		-64.0152	-	-	-	-
33	33	349369	349245	-	101	49	2.06	0.0492483	124	gcaatagccagcaggccaatattgattttggtgcggtaaccaattccaatggctagagcaatggcgctaatcattattaaatgaatcattgaattgtcctttcagttagaatatagaaagaggat	2		N		-116.315	-	-	-	-
112	112	1269721	1269613	-	88	43	2.05	0.0307078	108	gatagaggattctattttaaatttaacaacagctaggattacactataaaaagtacattaccacctgttcggctggagaatctagtcgattagctccctcttagttaca	1		Y	9	-87.0272	-	-	-	-
