# Supplementary material for: Dual RNA-seq in Streptococcus pneumoniae Infection Reveals Compartmentalized Neutrophil Responses in Lung and Pleural Space
Source: mSystems. 2019 Aug 13;4(4):e00216-19. doi: 10.1128/mSystems.00216-19 (PMC6697439; doi:10.1128/mSystems.00216-19)
Supplement: TABLE S3 [file mSystems.00216-19-st003.xlsx]

## Sheet: Sheet1
Feature ID	B9	B7	B21	P17	P18	P19	L15	L16
accA	2804	8585	22289	33	502	3	1766	16
accC	3620	15086	9529	72	1046	6	3339	45
accD	2179	8750	15522	41	616	6	1883	21
ackA	5203	10198	19809	51	927	9	1865	25
acoC	1912	3563	1436	21	255	1	445	7
acoL	3988	9367	3186	89	639	5	1210	20
acpP	7058	6201	107599	43	373	13	1173	25
acpS	792	833	288	11	93	1	150	1
adcA	4059	16593	7873	120	1007	3	10583	63
addA	6661	32641	11149	182	2049	9	2993	64
addB	7313	23627	8851	127	1391	12	2109	34
adhE	42029	27165	21748	476	10559	26	17422	121
adhP	19575	8715	5327	104	3876	23	3562	29
adk	6589	2652	11836	62	328	3	665	16
aga	3508	20303	10042	89	1082	4	2121	51
agaD	616	8942	2473	33	390	2	854	18
agaS	8479	32166	3225	34	945	4	2275	68
agaV	232	2836	1123	41	211	0	521	9
agaW	445	6316	2197	34	359	1	623	16
alaS	3326	15836	6944	115	1118	4	2109	31
aldB	2824	3993	2267	31	275	1	637	14
aliA	16689	12446	40380	571	4763	18	22199	116
aliB	291	847	295	0	35	0	64	2
alr	3228	7821	3006	47	762	0	1273	25
alsS	2830	12605	4719	93	1245	4	2667	28
apt	8262	10657	14334	49	522	5	1310	26
aqpZ	18149	5216	9433	28	384	5	654	13
arcA	2555	16699	3618	67	580	3	1118	30
arcB	2883	12670	2965	23	509	2	690	18
arcC	851	7745	2690	28	454	1	711	22
argS	8486	13010	6400	136	1283	5	3147	28
aroA	3862	15405	5613	108	1122	10	2524	26
aroB	2415	6900	2716	50	565	2	1071	16
aroD	4879	5641	3080	59	462	1	987	8
aroE	2411	7314	2644	54	456	4	984	13
aroF1	7316	6802	3975	58	623	5	1182	16
aroK	1483	2818	1343	19	254	0	522	7
asd	3890	9316	7528	126	834	4	2368	21
asnA	8233	15854	29936	146	1210	9	3443	36
asnB	788	3866	1494	28	310	1	576	14
asnS	6375	7341	8374	69	610	4	1535	13
aspC	7594	11099	5132	88	794	4	2086	28
aspS	4497	13041	5140	71	938	7	1887	21
atpA	15596	9915	6013	136	1395	6	3252	27
atpB	18602	10530	18848	136	1271	4	2951	33
atpC	4072	3826	4817	59	445	3	904	10
atpD	19692	10988	8698	166	2080	9	3587	40
atpE	4486	462	1097	5	47	1	88	1
atpF	9443	3582	6468	38	450	2	1128	4
atpG	19363	10237	4893	160	1526	8	3706	44
atpH	4262	1184	1485	20	178	0	410	8
bacA	7470	11154	10972	71	929	7	1906	27
birA	2413	8400	4331	44	461	3	951	15
blpA1	3539	10969	5594	120	1872	5	3288	39
blpA2	214	1395	678	21	269	0	552	1
blpB	3786	21021	8611	246	4606	18	7986	68
blpC	143	710	164	12	222	1	252	3
blpH	4262	16054	6210	97	927	6	2194	45
blpI	145	801	201	22	272	0	1101	10
blpO	366	1205	479	20	255	1	847	4
blpR	2633	6881	2591	45	518	0	1203	15
blpS	1265	2395	1191	12	174	2	379	7
blpX	309	1809	783	98	3002	11	5610	34
blpZ	407	5882	1625	205	5360	22	11293	58
brnQ	8785	7133	2806	76	678	1	1043	9
cadD	16348	26440	41946	98	624	8	1642	47
cap3B	41996	10899	42818	278	1554	8	6835	37
cap3C	30664	8174	24766	338	1890	8	9226	59
carA	20591	7070	2411	37	574	1	1226	16
carB	30575	21700	7252	128	1463	13	2880	46
cbpA	3012	14313	7800	114	1050	5	2508	37
cbpC	4621	16746	6958	64	795	4	1781	29
cbpD	1269	12283	5297	82	810	8	1671	32
cbpE	9734	19660	13469	129	1310	6	2923	33
cbpG	2676	15736	3165	31	432	1	1160	24
cbpJ	3530	15872	5978	75	802	2	2116	29
cca	7530	8026	4189	68	955	1	1959	23
ccdA	660	9020	2537	27	420	3	1810	18
ccmA	1894	4807	2189	17	296	0	509	13
ccpA	6771	24840	38011	85	1403	9	1742	48
ccs1	92	1466	550	8	88	2	138	3
cdd	4583	2595	1330	21	204	0	493	6
cinA	4156	10596	4788	59	817	2	1670	43
clpC	10967	25954	11648	168	1712	9	4262	55
clpE	50480	51074	15057	192	1677	12	3960	83
clpL	4052	109237	5492	63	857	12	1356	177
clpP	17829	12729	33965	27	370	2	878	20
clpX	9025	9805	5841	66	641	5	1560	25
cmk	2233	3257	6155	26	219	0	520	9
coaA	585	6557	3341	32	386	1	629	15
coaC	1773	4073	2405	15	246	3	449	9
coaD	851	2660	1283	11	199	3	482	4
coaE	1754	3662	1221	10	306	1	461	7
codY	4819	11372	10245	76	805	12	1916	25
comC2	30	117	65	0	13	0	22	0
comEA	406	6336	1748	46	371	1	662	14
comEC	1443	21497	6956	133	1127	6	1994	52
comFA	801	13542	5115	78	788	3	1583	27
comFC	310	4484	1997	30	235	1	413	6
comYC	379	3424	1248	12	230	1	334	8
csdB	20569	11097	4212	80	761	4	1743	25
csrR	29726	31695	24707	155	1055	12	5028	65
ctsR	960	3343	1497	20	220	0	502	10
cysD	676	7610	2549	38	433	3	660	13
cysE	3711	7008	2376	50	601	1	1506	18
cysM	4494	45120	9692	55	471	3	922	63
cysS	4302	8248	4008	60	734	2	1636	25
dapA	1173	5834	2458	31	411	1	832	9
dapB	8429	5786	6853	57	548	0	1105	20
ddlA	9012	10406	5754	120	718	3	1854	24
def	6773	8484	8083	45	492	2	1018	30
deoA	3432	15463	6099	105	1136	5	2462	25
deoB	2366	7707	3576	40	609	3	1269	19
deoC	7952	11112	5987	92	694	5	2350	31
deoD	3053	9012	2949	49	533	1	1045	10
dexB	10117	42235	17514	183	1271	15	3923	79
dgk	1508	3043	1144	16	201	2	333	5
dinB	1344	7419	3373	33	424	4	785	11
divIB	7643	11560	9599	93	677	6	1661	24
dltA	20833	22520	16743	104	1084	4	3628	53
dltB	17010	14331	9641	94	1002	4	3392	15
dltC	3799	1711	728	13	121	0	457	6
dltD	30670	29869	16938	153	1554	10	5739	67
dnaA	11816	17755	12981	142	1059	8	3197	41
dnaB	8636	10538	5766	87	770	9	1888	28
dnaC	18309	25802	29230	286	2413	10	9126	86
dnaE	10172	52149	12483	184	2420	10	5040	108
dnaG	23945	20545	9439	186	1702	9	4178	62
dnaH	9244	15495	8637	82	973	7	2282	38
dnaI	2804	5104	2323	38	399	0	733	9
dnaJ	925	9394	2604	34	478	4	908	26
dnaK	6988	125124	5147	74	831	10	1830	226
dnaN	5166	7947	8834	75	589	3	1945	23
dpfB	1365	3820	2037	15	232	1	356	2
dpr	27584	27779	148249	15	113	11	1191	59
dyr	8774	10973	5854	48	504	0	1362	19
eep	15525	15778	8866	120	1183	9	4066	42
efp	9640	4390	17269	38	378	3	923	12
endA	2222	6257	3626	30	406	3	1156	11
engA	12049	10449	9156	94	1077	3	2177	23
engB	5861	5946	2368	44	435	4	1168	10
engC	2485	7804	2959	35	508	5	1096	22
eno	40467	69357	110880	318	2964	33	8075	144
epuA	608	723	223	1	58	0	121	1
era	5685	12352	4699	110	623	5	1739	30
exoA	9553	8770	8597	67	664	6	1709	19
ezrA	33337	22674	51400	255	1728	7	5853	55
fabD	1626	8407	9629	47	495	2	1359	29
fabE	523	1632	1399	12	139	1	434	3
fabF	2263	10700	10126	49	645	3	1886	13
fabG	1354	8689	9967	42	512	4	1362	24
fabH	18134	16199	159819	96	1020	23	2590	62
fabK	2550	12326	9451	68	655	2	1806	35
fabZ	491	1752	1064	6	135	0	395	1
fba	26867	163639	116737	224	1598	27	5212	283
fbpS	3404	14480	6435	75	850	4	1488	38
ffh	9174	16687	12740	71	822	5	1557	40
fhs1	3394	10868	4083	74	727	3	2009	25
fms	713	3595	1302	29	260	0	610	5
fmt	1803	8477	2990	57	701	4	1608	21
fni	6771	12365	6967	111	858	4	2387	25
folC	4175	11054	5264	98	1118	6	2760	37
folD	1942	4377	2606	26	414	0	844	18
folE	2204	5069	2510	29	466	0	1106	13
folP	5068	8939	5013	91	951	3	2396	23
fpg	4475	5668	1610	35	469	3	859	12
fps	3619	8374	3396	37	578	1	1028	18
fruA	10766	13116	7881	56	629	3	1128	23
fruK	6344	8639	5538	44	435	6	936	21
fsaA	1017	7566	1248	16	181	0	317	14
ftsA	29830	17540	14213	132	997	5	3132	57
ftsE	15144	7309	6576	77	586	1	2083	17
ftsH	47666	15204	25825	172	1207	14	4582	37
ftsL	2894	2084	1563	7	99	1	344	2
ftsW	8851	16068	6938	130	1006	6	2470	21
ftsX	12887	11409	12901	75	825	6	2360	25
ftsY	4205	8906	4662	93	1054	5	2215	24
ftsZ	25443	14985	11484	150	1318	6	3610	32
fucI	1264	15905	6767	90	950	5	1888	32
fucK	864	9890	4285	39	506	2	1038	24
Fucolectin-rel	2190	19841	9136	102	1258	6	2764	40
Fucosidase	1094	12131	4833	73	621	2	1562	33
fus	64535	27103	78759	488	2437	24	7256	70
galK	4655	11551	3694	40	702	3	1107	23
galR	956	7693	2720	44	496	5	1022	12
galT	14261	17212	5540	92	948	5	1955	37
gapN	1762	10563	9179	94	676	6	1572	13
gatA	3405	9294	3399	72	729	5	1361	23
gatB	4530	10613	5853	108	893	4	2066	26
gatC	746	1857	664	15	180	0	297	3
gcaD	5550	9514	6289	95	771	4	1798	21
gcnA	1010	16359	5807	100	1192	3	2903	39
gdh	14706	17616	43313	208	1855	9	5207	52
gidA	9572	17497	9288	111	1222	9	3489	38
gidB	2668	4826	3390	39	351	3	705	11
gla	3505	3091	4296	53	473	1	1249	7
gldA	2203	19794	2988	39	472	2	876	37
glgA	4610	11987	3911	59	845	3	1283	25
glgB	2763	20063	6502	147	1714	11	2810	51
glgC	2106	8549	3046	47	750	1	1092	30
glgP	12606	15562	6851	106	979	4	2276	44
glkA	3347	10608	5205	81	728	7	2277	29
glmS	11829	11403	7607	70	825	4	1647	21
glnA	43360	15216	12444	170	1588	12	5019	37
glnQ1	20065	8202	9083	150	1537	9	2988	25
glnQ2	1113	5535	2355	49	342	0	857	14
glnQ3	2748	10329	4390	65	586	2	1202	23
glnR	14809	3960	3256	99	406	3	2173	17
gloA	8955	2875	24236	81	293	5	847	11
glpF1	690	7651	2201	39	514	4	866	18
glpK	2159	20528	6776	158	2440	19	4856	64
glpO	1790	13488	5260	95	1494	7	2094	42
glr	2269	6063	1987	42	499	2	1006	10
gltX	12856	16021	14355	83	641	2	1274	35
glyA	4951	6068	3195	69	801	2	1504	18
glyQ	2885	9385	3284	49	501	3	882	14
glyS	5004	14860	8931	66	871	6	1428	27
gmk	8202	7758	13661	56	472	4	1084	22
gnd	23657	24031	22898	119	910	5	2986	53
gor	10040	15509	5779	54	635	4	1237	31
gpmA	19340	25908	90752	166	738	13	2353	60
gpsA	13625	13334	5597	130	1121	5	3901	48
greA	11206	4281	14187	55	304	0	792	12
groEL	12236	119753	7112	83	897	12	2541	183
groES	2824	29348	896	8	76	0	451	49
grpE	915	48068	1813	30	259	5	494	79
guaA	12839	9208	29149	61	466	1	898	28
guaB	14616	36557	30717	276	1805	20	7135	81
gyrA	20772	27013	14295	205	2250	11	6000	74
gyrB	26531	30585	21927	220	2181	16	6378	82
hasC	28448	14213	9863	218	2086	10	6315	42
hemH	2040	9564	3512	51	516	5	832	11
hemN	8082	13304	7408	115	974	3	3099	51
hisS	4340	11098	5381	67	877	4	1883	28
hlpA	12430	21622	76687	140	663	16	2214	44
holB	2153	6484	3179	26	428	2	846	15
hom	13209	11628	8608	89	870	4	1949	27
hpt	20286	4591	12071	97	389	3	2110	10
hrcA	3945	34583	4673	85	495	11	1480	65
htpX	11265	8657	4521	110	912	3	1824	26
htrA	93168	371728	210677	489	2583	44	9265	658
idnO	342	3802	1278	8	258	1	356	6
ileS	7073	19387	10062	143	1261	3	2317	46
ilvA	1817	7401	2871	66	629	4	1119	13
ilvC	1913	6236	3347	71	761	6	1623	20
ilvD	3875	11799	6832	123	1278	9	4225	34
ilvH	594	1388	651	14	112	1	249	3
infA	20330	2652	21303	106	659	2	1356	17
infB	23378	21662	10625	164	1634	7	3061	51
infC	8922	1239	22438	30	155	2	414	7
iscU	6674	1683	817	12	118	0	223	6
kgdA	427	4745	1586	35	349	1	875	16
ksgA	1223	5298	1862	28	332	5	597	13
lacA	16699	58884	1311	21	297	2	731	88
lacB1	20993	54497	2085	76	374	2	1124	84
lacC2	27395	121626	2674	34	518	5	1043	173
lacD2	43124	197537	3593	36	560	11	1445	323
lacE2	9252	52868	5422	75	895	4	1317	96
lacF	448	2818	334	12	49	0	97	12
lacG2	6982	56311	4357	97	738	4	1505	84
lacR1	5923	48928	17117	27	327	4	540	77
lacT2	1469	11629	1419	15	205	2	285	18
lctO	24492	47484	12393	47	932	4	1530	75
ldh	16244	31048	48550	87	584	6	1510	51
lepA	4876	13577	4594	100	1073	7	2093	35
leuA	1309	7250	2793	38	414	1	793	14
leuB	2277	9376	3390	44	628	2	1323	17
leuS	10253	20679	12279	167	1790	6	4269	44
lgt	8266	10245	8245	79	809	6	2088	20
lig	6342	19449	6642	95	930	3	2111	46
lmb	7554	7586	6450	95	882	2	3982	21
lspA	1504	5039	1913	34	353	2	703	11
luxS	2177	4180	1970	25	342	2	713	8
lysS	12631	11410	19127	109	833	12	1666	16
lytB	13200	25815	10505	170	1531	8	4173	51
malA	2479	7078	2923	38	641	5	1241	18
malC	3681	11926	5361	83	1667	8	2834	34
malD	1479	4149	1717	26	462	3	660	12
malQ	14963	19320	9643	113	1281	5	4026	43
malR	3023	6346	3733	56	584	3	1390	11
malX	8472	44722	16585	301	4591	28	10742	117
manL	2337	4902	5036	122	1433	5	2725	30
manM	5156	8054	6772	139	1552	10	3059	41
manN	6155	9520	18936	233	2592	10	5468	44
mecA	11053	8770	20417	45	333	4	946	24
metA	14163	10098	5737	119	1082	7	2970	23
metE	873	12512	4547	57	847	4	1317	26
metF	399	6128	2367	28	326	6	488	11
metG	14920	20827	24942	182	1262	10	3110	46
metK	11606	12088	25245	103	871	8	2242	34
miaA	1939	6777	2434	47	498	2	913	11
mraW	6197	6743	6318	41	421	3	1074	20
mraY	8891	22263	14652	186	1383	9	3551	63
mreC	6670	11519	9610	95	892	6	2749	32
mscL	11783	3391	9623	30	181	1	412	9
msmE	4261	9181	3533	65	434	4	1090	22
msmF	2617	6046	2115	23	344	1	694	15
msmG	2921	6597	2577	34	411	3	836	15
msmK	10024	30934	22899	75	1428	8	2189	59
msmR	1843	9846	4716	51	551	2	1175	29
mtnN	3044	5406	3795	34	312	1	637	13
mtsA	5896	11489	9637	1693	12988	43	35364	168
mtsB	2031	6008	3200	443	3946	10	8757	43
mtsC	1481	5591	3078	218	2833	8	5074	25
murA1	5750	9591	4905	101	990	2	2929	23
murB	1815	8748	2835	37	516	2	921	16
murC	8446	15292	11496	81	1009	6	2388	35
murD	2946	9385	4408	47	484	0	1062	17
murE	5185	10307	8292	55	512	1	1012	17
murF	5122	10882	5410	79	638	1	1270	18
murG	3628	10095	4152	59	563	3	1092	23
murM	10535	11516	8175	86	735	0	1898	26
murN	7818	7334	7365	96	454	1	1341	16
murZ	31707	15029	12469	218	1523	7	5322	38
mutL	4232	15347	6761	159	1305	9	3235	39
mutS	11507	25521	11023	166	1698	16	4656	62
mutS2	15600	18948	9325	138	1169	4	2342	49
mutX	1284	2480	725	22	244	1	564	4
mutY	8387	9781	5469	57	565	4	1400	20
mvaA	11653	5278	4066	51	402	2	1071	13
mvaD	4688	8895	3262	94	639	0	2320	20
mvaK1	1731	7338	2379	49	485	3	950	17
mvaK2	3921	8271	3684	50	576	3	1491	28
mvaS	6821	4327	4114	26	343	4	774	10
nadC	2413	4788	3673	23	328	0	904	9
nadE	1971	2990	1516	28	361	2	730	7
nagB	1319	6954	9332	25	420	5	921	13
nanA	17995	33123	12656	156	5307	28	7768	99
nanB	1434	14167	5867	64	718	5	1475	29
nanH	8256	8704	3030	36	1197	3	1820	16
ndk	824	4896	2128	31	289	0	724	10
nfsA	4383	4794	2360	27	454	2	811	11
nox	18328	17761	60373	240	2088	9	3848	60
nrdD	7954	31983	13128	261	2436	6	9416	91
nrdG	1789	5118	2271	91	838	7	3046	18
nrdH	951	239	759	10	69	0	189	5
nth	5638	5313	5703	49	384	2	913	10
nusA	5312	8086	3084	62	657	4	1205	34
nusB	12327	7141	20494	85	669	9	2042	24
nusG	5227	6229	18721	35	355	6	858	29
ogt	2214	3974	2906	24	307	4	641	13
pabB	10127	22149	7351	148	1612	4	3927	41
parB	56745	144270	88629	284	912	20	4997	256
parC	6160	20351	7405	116	1337	9	2738	60
parE	6000	12605	5030	81	746	5	1555	29
pblB	0	0	0	0	0	0	0	0
pbp1A	54855	26239	17610	274	2545	15	8004	62
pbp1B	21251	40410	29422	188	2308	14	6776	91
pbp2A	5786	13514	6711	87	913	5	2052	36
pbpX	14221	18044	11877	115	1014	6	2919	42
pbuX	930	9684	3094	55	565	1	1414	17
pcp	1504	2781	3139	40	356	0	946	8
pcrA	10856	15223	7105	113	1242	4	2524	39
pdhA	3254	7524	2669	68	435	4	951	12
pdhB	2695	4426	1558	29	301	1	512	6
penA	8662	15019	10655	112	1125	5	2704	26
pepA	9557	10072	3590	109	1042	7	2436	25
pepB	20821	20072	7742	156	1117	12	2991	35
pepC	31741	76990	49950	96	786	12	2679	121
pepN	34159	36959	15811	242	2952	12	8098	104
pepO	15791	14265	11241	149	1343	8	3413	40
pepQ	4205	9453	6977	60	598	4	1160	26
pepS	5537	12637	6013	76	800	4	1918	29
pepT	5167	14427	12716	76	763	5	1449	29
pepV	7545	11398	5344	95	969	4	1761	26
pepXP	11574	15446	9078	130	1211	9	2214	34
pfk	42350	13153	22157	178	827	4	3376	45
pfl	170173	523728	194064	411	2541	55	9609	798
pflC	6593	25973	16594	29	565	6	1193	57
pflD	3228	27005	6560	74	829	8	1516	52
pgi	19730	45853	54125	121	782	14	1773	76
pgk	18362	50249	74901	300	2533	13	8200	99
pgm	16019	8623	21743	264	2519	8	9036	57
pgmA	16042	12709	9016	189	1209	4	2514	34
pgsA	2475	3728	2909	34	273	2	801	9
pheA	2953	4804	2144	50	554	0	1208	8
pheS	1843	8868	3373	69	724	4	1349	19
pheT	3729	17010	7304	113	1388	4	2393	47
phoP	5735	5180	2553	68	593	3	1874	13
phoR	14795	12780	9092	122	1282	9	3316	35
phoU	9209	18873	12631	166	1526	7	6242	63
phpA	8383	22311	11557	133	1654	15	32097	117
phtD	17947	24901	23090	323	3075	11	17467	128
plr	123269	602373	507073	968	8310	104	22671	1032
plsX	2148	6947	2946	56	688	4	1450	9
ply	14207	55297	67272	185	2424	16	5772	115
pmi	988	4320	1547	21	330	2	720	17
pmrA	2190	10278	3388	61	656	3	962	17
pncB	88	380	112	15	133	0	357	3
pncC	53	34	42	14	140	1	344	0
pncM	20	41	32	0	65	0	110	0
pncO	717	9105	3052	180	3678	7	8292	44
pncP	415	3755	1391	59	2090	14	3191	18
pnpA	13914	22140	10519	173	1891	6	4898	51
polA	18477	32574	15212	330	3148	14	8254	91
polC	5284	41414	14729	252	2666	17	6032	111
potA	5079	9355	3506	71	679	3	1446	28
potB	1525	6141	2080	33	319	3	905	16
potC	2192	6168	2666	53	464	2	1210	10
potD	5619	10896	5669	89	844	0	2063	35
ppaC	7151	12096	8046	64	548	3	1403	24
ppc	25009	22942	28128	257	1664	6	5144	67
ppnK	2288	9007	4800	45	586	2	1118	22
prfA	5588	5344	2588	45	382	2	676	17
prfB	8823	11285	5429	100	829	6	2310	23
prfC	10139	17765	11297	145	1126	6	3221	36
priA	4066	21006	7638	128	1462	3	2740	49
proA	2523	11111	3649	69	806	5	1649	36
proB	1455	9753	3078	43	610	3	1237	27
proC	1017	2490	1361	18	211	1	381	6
proS	24603	18433	13746	180	1695	5	5147	53
prsA	24250	6894	15500	47	424	7	1099	9
prsA1	5266	18829	13954	67	620	2	1512	38
prsA2	2201	4603	2835	29	306	3	453	9
pspA	115670	59025	90860	851	6857	31	13415	158
pstB1	5334	9010	6308	86	881	6	2883	24
pstB2	3498	4362	1895	65	637	3	2110	9
pstB3	726	7478	2698	26	408	2	698	18
pstI	69302	62291	230245	413	3641	38	5931	171
pstS	5545	9518	4798	85	902	6	2533	25
pta	1441	4411	3286	36	332	1	626	12
pth	3174	5046	3616	48	289	2	1008	14
ptsH	12943	23723	48016	107	1072	14	2147	45
ptsK	4265	11484	5817	62	728	2	1675	15
punA	2026	6792	2086	43	491	3	1197	22
purA	5895	21237	11398	119	1069	9	2870	39
purB	2142	8460	3705	78	1222	4	3354	34
purC	498	10266	3771	82	667	6	1631	20
purD	696	12328	4172	67	1084	6	2322	16
purE	281	6089	2165	28	515	0	1078	14
purF	612	7811	3126	47	1261	6	3306	25
purH	1028	8751	3160	116	1744	9	5875	47
purK	381	5636	2363	42	660	1	1679	22
purM	759	10024	3883	74	1437	9	4469	31
purN	349	4126	1243	51	874	4	2464	26
purR	10768	20159	17185	56	583	6	1516	40
pyk	41767	47584	82510	264	1726	11	5288	90
pyrB	10581	5778	2070	17	380	2	608	8
pyrC	3025	11501	3471	86	691	9	1414	20
pyrE	1527	4778	1460	24	242	2	583	17
pyrF	1277	4672	1415	25	305	0	603	6
pyrG	3739	11094	4417	60	837	3	1622	20
pyrH	14371	9306	15127	77	459	1	1360	12
pyrK	2066	5240	1940	30	359	0	662	12
pyrP	10491	15897	6293	97	922	4	1861	39
pyrR	3954	5047	1978	33	290	1	621	11
queA	1810	7467	2264	63	515	2	1159	15
radC	679	2873	1258	18	208	0	293	7
rbfA	396	753	509	6	54	0	94	1
recA	11660	11803	4576	87	934	5	2393	30
recF	4958	10861	12602	69	613	1	1504	26
recG	7215	12803	5408	116	1247	5	2520	30
recN	7627	17163	6005	90	1190	6	2238	40
recO	1341	7376	3111	52	458	5	1070	21
recR	2346	3925	4204	32	318	3	804	9
recU	5017	1603	2344	29	177	1	436	8
relA	4340	22438	7582	153	1682	6	4206	58
rex	1277	2352	1705	20	212	1	357	2
ribA	6249	18674	5899	118	824	5	1800	35
ribC	4895	12050	8453	70	579	4	1220	36
ribD	5775	16288	5070	77	611	2	1289	30
ribE	1864	4736	2048	26	209	0	411	6
ribH	1471	3148	1229	22	162	2	291	7
rimM	6322	5368	3413	36	300	2	864	18
rluB	2354	4230	1688	31	396	0	1175	14
rnc	678	5084	1860	32	310	1	707	6
rnh	8791	7223	2651	77	638	2	1518	20
rnpA	2129	1743	2414	13	144	0	380	5
rnr	15353	21269	10078	134	1391	10	2786	42
rnz	5704	10466	2978	65	862	5	1831	21
rpe	1416	3840	1656	19	437	0	703	9
rpiA	1474	6210	2916	25	403	2	808	14
rplA	15773	2340	24718	50	234	2	777	12
rplB	24009	8711	4756	264	1486	11	3221	39
rplC	39816	3106	10329	346	1281	6	4785	27
rplD	10734	1841	1958	52	316	0	765	5
rplE	2960	2694	1982	53	762	6	1053	14
rplF	3067	1491	1781	60	668	1	1168	6
rplI	7147	7222	8645	65	622	4	2974	17
rplJ	53384	3976	111372	158	532	11	1576	24
rplK	72202	4278	44461	171	456	7	2437	24
rplL	23726	3735	93246	160	555	16	1689	18
rplM	24483	1577	4905	140	517	3	2539	14
rplN	6259	3602	3556	73	1004	0	1379	14
rplO	1518	1154	2175	24	447	3	788	4
rplP	14142	5868	4946	214	1417	4	2916	25
rplQ	4844	713	10106	68	251	3	573	3
rplR	1741	1622	1751	49	582	0	1100	9
rplS	1199	1402	12564	21	92	2	220	1
rplT	30676	7037	114439	238	729	16	2257	36
rplU	34899	3438	57547	47	299	11	691	10
rplV	8242	2085	2105	84	559	4	1114	2
rplW	10213	853	1730	95	459	0	1235	1
rplX	3284	1871	1661	108	928	5	1517	7
rpmA	23940	5254	48938	91	375	7	1250	14
rpmB	1171	931	9679	40	160	2	586	3
rpmC	3435	827	1044	34	479	0	591	6
rpmD	1860	744	902	24	265	2	461	6
rpmE	35628	4172	88118	194	958	10	2952	21
rpmF	11195	2508	56887	159	562	4	2622	16
rpmG1	543	162	4788	13	54	1	210	3
rpmH	238	90	1266	1	22	0	48	0
rpmI	5744	116	1308	3	22	0	24	0
rpoA	58614	7402	81044	454	2442	17	5832	38
rpoB	19015	22209	14672	355	3555	26	7357	63
rpoC	12610	28304	11859	510	5339	26	10664	89
rpoD	17338	16629	13788	96	998	7	2352	37
rpoE	22101	20603	48903	115	834	7	3330	43
rpoZ	5256	4228	9512	56	336	2	955	9
rpsB	27705	10925	81473	99	698	11	2490	35
rpsC	12880	3844	3890	151	921	3	1749	10
rpsD	16351	4251	33019	134	505	3	1894	16
rpsE	4135	3033	5975	91	1383	6	2118	16
rpsF	9491	947	18337	13	100	1	307	3
rpsG	15009	2231	23304	66	322	2	952	11
rpsH	4501	1821	2404	98	1181	2	2412	9
rpsI	21847	1928	7302	173	612	2	2919	17
rpsJ	13376	1610	4534	108	544	4	1456	12
rpsK	6377	1121	3897	17	196	4	304	0
rpsL	30773	3727	48105	168	837	5	2531	13
rpsM	31604	4082	27121	260	981	2	3146	16
rpsO	8124	2114	37941	49	174	5	712	3
rpsP	21258	2620	77125	90	236	5	700	13
rpsQ	3094	1059	1392	56	481	3	759	3
rpsR	6838	976	23943	24	172	3	545	9
rpsS	10125	2094	1877	159	584	2	1529	12
rpsT	1571	206	12046	20	83	4	281	3
rpsU	2281	800	14288	44	258	1	606	2
rrf	10697	5787	10634	40	171	2	702	8
ruvA	1688	2614	2098	17	153	1	399	6
ruvB	3940	18537	5734	114	1076	2	2848	45
scaR	1968	5300	1857	51	378	0	1136	16
scpA	4935	6581	1988	52	825	3	2244	24
scpB	5586	7735	2331	77	876	4	2328	22
scrA	15862	11927	5523	45	607	3	834	22
scrB	31511	15281	5186	98	916	5	1823	48
scrK	1004	7245	2075	34	421	6	734	12
scrR	22575	3610	1641	30	229	1	570	9
sdhA	862	6165	1847	26	416	4	784	14
sdhB	825	4904	1869	38	303	0	839	15
secA	25655	22007	20621	188	1716	7	3863	55
secG	1317	345	1849	1	42	1	76	0
secY	6233	15352	18186	231	3320	15	5541	51
serS	2425	7922	4831	56	471	2	1012	19
smc	10513	31445	13586	201	2737	9	5374	82
smpB	3014	2252	987	12	221	1	384	8
sms	2547	11764	3944	86	814	10	2064	31
sodA	7310	43735	31479	31	367	10	536	87
speA	2186	12600	5060	55	696	7	1557	31
speE	1382	6136	2171	31	408	0	803	13
spi	6361	6462	3809	32	349	1	1150	17
SPNOXC_00030	288	557	385	7	65	0	88	1
SPNOXC_00040	5036	8000	13949	63	533	3	1401	25
SPNOXC_00070	2174	1018	2213	10	63	1	239	1
SPNOXC_00080	2623	1145	2825	14	101	0	401	2
SPNOXC_00090	871	222	507	6	22	0	84	0
SPNOXC_00100	10832	13080	13603	119	815	7	2888	42
SPNOXC_00110	6365	8289	7498	69	579	3	1666	13
SPNOXC_00150	819	4734	2524	39	376	1	572	9
SPNOXC_00160	300	635	445	6	59	0	106	1
SPNOXC_00180	0	1	5	0	0	0	0	1
SPNOXC_00190	0	0	0	0	0	0	0	0
SPNOXC_00200	0	0	0	0	0	0	0	0
SPNOXC_00210	0	0	0	0	0	0	0	0
SPNOXC_00220	0	0	0	0	0	0	0	0
SPNOXC_00230	0	0	0	0	0	0	0	0
SPNOXC_00240	0	0	0	0	0	0	0	0
SPNOXC_00250	0	0	0	0	0	0	0	0
SPNOXC_00260	0	0	0	0	0	0	0	0
SPNOXC_00270	0	0	0	0	0	0	0	0
SPNOXC_00280	0	0	0	0	0	0	0	0
SPNOXC_00290	0	0	0	0	0	0	0	0
SPNOXC_00300	0	0	0	0	0	0	0	0
SPNOXC_00310	0	0	0	1	3	1	1	1
SPNOXC_00320	0	0	0	0	0	0	0	0
SPNOXC_00330	0	0	0	0	0	0	0	0
SPNOXC_00340	0	0	0	0	0	0	0	0
SPNOXC_00350	0	0	0	0	0	0	0	0
SPNOXC_00360	0	0	0	0	0	0	0	0
SPNOXC_00370	0	0	0	0	0	0	0	0
SPNOXC_00380	0	0	0	0	0	0	0	0
SPNOXC_00390	0	0	0	0	0	0	0	0
SPNOXC_00400	0	0	0	0	1	0	0	0
SPNOXC_00410	0	0	0	0	1	0	0	0
SPNOXC_00420	0	0	0	0	0	0	0	0
SPNOXC_00430	0	0	0	0	0	0	0	0
SPNOXC_00440	0	0	0	0	0	0	0	1
SPNOXC_00450	0	0	0	0	1	0	1	0
SPNOXC_00460	0	1	0	0	0	0	0	0
SPNOXC_00470	0	0	0	0	1	0	0	0
SPNOXC_00480	0	0	0	0	0	0	0	0
SPNOXC_00490	0	0	0	0	0	0	0	0
SPNOXC_00500	0	0	0	0	0	0	0	0
SPNOXC_00510	0	0	0	0	0	0	0	0
SPNOXC_00520	0	0	0	0	0	0	0	0
SPNOXC_00530	0	0	0	0	0	0	0	0
SPNOXC_00540	0	0	0	0	1	0	0	0
SPNOXC_00550	0	0	0	0	0	0	0	0
SPNOXC_00570	0	0	0	0	0	0	0	0
SPNOXC_00580	0	0	0	0	0	0	0	0
SPNOXC_00590	0	0	0	0	0	0	0	0
SPNOXC_00600	0	0	0	0	0	0	0	0
SPNOXC_00610	0	0	0	0	0	0	0	0
SPNOXC_00620	2	0	0	0	0	0	1	1
SPNOXC_00630	1414	6209	2721	43	410	0	811	11
SPNOXC_00640	1666	5403	2145	42	371	5	866	9
SPNOXC_00650	1384	3908	1747	23	367	1	850	12
SPNOXC_00670	1363	4327	3900	29	349	1	906	11
SPNOXC_00680	1298	4581	4492	35	351	0	735	10
SPNOXC_00700	236	780	446	10	109	0	171	2
SPNOXC_00710	1367	2780	1250	33	352	1	672	6
SPNOXC_00730	1377	10742	3699	19	298	2	443	15
SPNOXC_00740	1278	13463	4667	80	929	3	1864	30
SPNOXC_00750	2187	10890	4466	70	853	4	1756	24
SPNOXC_00780	676	1166	850	12	157	0	372	2
SPNOXC_00790	444	848	829	9	142	0	316	3
SPNOXC_00810	210	150	111	2	48	0	70	1
SPNOXC_00820	1370	25324	9669	127	1644	8	3467	46
SPNOXC_00830	844	14467	5889	51	981	3	1698	34
SPNOXC_00850	1742	32449	12267	224	2931	18	8170	91
SPNOXC_00960	4118	8336	17853	82	566	4	2655	34
SPNOXC_00970	7508	60819	7957	139	2537	15	6986	139
SPNOXC_00980	853	4127	707	8	264	2	495	6
SPNOXC_00990	5767	19241	3408	59	1133	9	2641	43
SPNOXC_01000	3206	15435	2125	37	674	3	1694	28
SPNOXC_01010	2375	5649	594	17	294	2	561	11
SPNOXC_01030	4678	15069	2845	37	523	3	1235	28
SPNOXC_01040	1114	11987	3662	66	642	5	1259	23
SPNOXC_01050	296	1934	544	10	114	0	241	8
SPNOXC_01060	106	1244	448	2	93	0	137	1
SPNOXC_01070	40	276	84	3	32	1	31	1
SPNOXC_01080	874	6437	2294	58	560	3	1335	18
SPNOXC_01090	16360	19498	15670	229	1838	8	6025	66
SPNOXC_01100	5611	5385	6343	57	566	4	1676	12
SPNOXC_01110	278	180	109	5	17	0	32	0
SPNOXC_01120	4154	9876	7751	85	681	4	1699	18
SPNOXC_01130	2073	45919	8208	119	1563	9	5828	72
SPNOXC_01140	2578	7515	3385	9	356	3	740	15
SPNOXC_01150	6482	14142	4458	60	649	3	1717	28
SPNOXC_01170	63	27	36	0	1	0	2	0
SPNOXC_01180	1776	3633	4342	20	154	1	402	6
SPNOXC_01190	615	8335	3377	39	840	3	1669	22
SPNOXC_01200	541	7746	3002	37	805	6	1427	17
SPNOXC_01210	811	12268	4815	53	1242	1	2630	28
SPNOXC_01220	38535	23598	37535	99	557	11	1852	42
SPNOXC_01230	1991	8719	4110	57	612	3	1092	25
SPNOXC_01240	9265	17084	9104	112	1174	5	2514	38
SPNOXC_01250	10412	20230	7979	149	1614	6	3501	39
SPNOXC_01260	2603	6640	3604	37	513	1	746	14
SPNOXC_01270	2044	5825	3043	22	277	2	607	13
SPNOXC_01280	1396	11442	3776	46	686	2	1609	23
SPNOXC_01290	6209	13211	9115	82	600	3	1704	18
SPNOXC_01300	11153	34106	20231	116	1115	9	2970	62
SPNOXC_01310	767	1436	345	3	81	0	168	1
SPNOXC_01320	1553	10412	2440	32	414	3	945	12
SPNOXC_01350	993	2352	1212	41	203	0	499	6
SPNOXC_01360	1430	13927	4805	68	818	3	1506	29
SPNOXC_01370	346	3781	1485	33	277	1	631	15
SPNOXC_01380	10113	90952	6149	53	1100	13	1672	128
SPNOXC_01390	56255	83850	19711	331	6328	24	11529	173
SPNOXC_01400	16428	16769	5106	90	1376	11	3316	46
SPNOXC_01410	2049	8652	6174	209	1625	10	1644	27
SPNOXC_01420	1351	5390	3881	122	1595	7	1272	21
SPNOXC_01430	875	9158	3537	60	632	3	1110	19
SPNOXC_01440	196	2659	904	20	184	0	347	8
SPNOXC_01450	240	666	323	2	12	0	61	1
SPNOXC_01460	4239	25268	8161	40	383	3	1013	32
SPNOXC_01470	157	647	263	3	45	2	100	0
SPNOXC_01480	399	7981	2552	55	412	7	1163	15
SPNOXC_01490	1395	15550	6101	67	950	6	1707	32
SPNOXC_01500	122	953	474	10	87	0	186	2
SPNOXC_01510	954	10259	4242	46	592	3	1187	16
SPNOXC_01520	366	7601	1749	69	427	0	1279	17
SPNOXC_01530	30	79	51	0	9	0	8	0
SPNOXC_01540	115	983	283	5	59	0	116	4
SPNOXC_01550	769	5570	2378	29	302	0	717	9
SPNOXC_01560	437	2538	1472	10	156	1	297	2
SPNOXC_01570	311	2918	883	14	177	1	377	14
SPNOXC_01580	416	2712	1355	12	166	0	278	7
SPNOXC_01590	453	3856	1262	25	222	1	560	13
SPNOXC_01600	282	2187	1037	4	103	1	219	7
SPNOXC_01610	27	70	46	1	4	0	5	0
SPNOXC_01630	16902	8924	6496	159	1037	9	2814	42
SPNOXC_01640	3356	2903	1151	20	274	2	859	6
SPNOXC_01660	11411	10946	5755	148	1136	4	2618	32
SPNOXC_01670	1860	294	199	8	48	0	98	2
SPNOXC_01690	36	368	139	0	43	0	67	0
SPNOXC_01700	127	1574	469	6	151	0	265	2
SPNOXC_01710	775	2595	1193	18	222	1	337	2
SPNOXC_01720	1278	2840	1269	19	250	0	529	9
SPNOXC_01730	2157	7376	2804	42	603	1	1296	19
SPNOXC_01740	98	1776	795	13	110	0	181	1
SPNOXC_01750	547	7545	2194	37	399	2	695	16
SPNOXC_01760	336	4270	1717	31	244	0	500	6
SPNOXC_01770	715	6593	3416	36	374	2	728	8
SPNOXC_01780	219	1565	712	6	78	0	182	4
SPNOXC_01790	998	9171	3929	49	479	1	969	20
SPNOXC_01800	25	34	23	1	1	0	7	0
SPNOXC_01810	129	814	542	5	49	0	98	0
SPNOXC_01820	547	5040	2045	41	233	0	618	13
SPNOXC_01840	637	5326	2060	22	310	3	672	19
SPNOXC_01850	73	185	77	0	17	0	41	1
SPNOXC_01860	819	7001	2846	37	417	4	982	18
SPNOXC_01870	1370	17371	5868	87	1064	7	1745	43
SPNOXC_01880	392	7384	2011	29	390	5	819	20
SPNOXC_01890	284	3593	1124	25	263	0	337	6
SPNOXC_01900	27994	8414	38878	26	372	7	825	22
SPNOXC_01910	11631	6349	11638	35	393	5	888	15
SPNOXC_01920	4610	11833	4761	83	828	5	1847	28
SPNOXC_01930	2110	9073	3976	39	636	2	1353	22
SPNOXC_01940	548	4447	1602	16	306	2	509	9
SPNOXC_01950	610	7312	2268	50	400	1	837	21
SPNOXC_01960	837	4150	2181	18	374	2	657	9
SPNOXC_01970	3128	11954	6221	89	1136	3	2227	27
SPNOXC_01980	2987	12397	6663	95	946	1	2204	33
SPNOXC_01990	15135	40201	47314	172	1232	12	3313	74
SPNOXC_02000	2771	6895	5411	64	679	5	1413	18
SPNOXC_02010	3011	13806	5595	100	1229	5	2106	38
SPNOXC_02020	781	6389	1755	52	559	3	1405	17
SPNOXC_02030	488	3619	1286	23	303	3	555	4
SPNOXC_02110	1464	5990	2913	26	366	2	581	8
SPNOXC_02120	1646	8049	3422	65	474	6	995	19
SPNOXC_02130	3013	5052	2454	30	418	1	964	14
SPNOXC_02140	6260	6227	3472	50	412	3	1189	17
SPNOXC_02160	5313	7434	5438	61	697	10	1500	20
SPNOXC_02170	9103	13725	26331	121	1381	11	5292	44
SPNOXC_02180	5433	9351	9158	33	382	3	1033	17
SPNOXC_02190	2424	2126	4353	9	91	1	240	7
SPNOXC_02200	20601	23050	24441	123	755	6	3079	47
SPNOXC_02210	25239	38723	41149	124	1376	15	4784	83
SPNOXC_02220	8893	12058	6627	56	899	4	1698	29
SPNOXC_02230	11711	7320	10920	45	416	4	1316	19
SPNOXC_02240	4516	12979	6649	61	820	9	1735	27
SPNOXC_02250	9382	15898	8759	88	975	8	2432	32
SPNOXC_02270	416	373	160	3	71	0	204	2
SPNOXC_02280	1300	9190	3333	73	1060	4	3007	30
SPNOXC_02300	1720	6444	2906	86	1054	4	3953	24
SPNOXC_02450	1102	880	526	19	175	0	291	7
SPNOXC_02590	462	425	211	3	42	0	103	0
SPNOXC_02600	5708	15526	5977	119	1180	4	3443	50
SPNOXC_02610	12183	26149	29456	114	1001	10	3825	71
SPNOXC_02630	811	6357	2641	34	444	2	657	12
SPNOXC_02640	199	951	431	2	47	1	111	4
SPNOXC_02650	557	6794	2281	28	332	0	610	15
SPNOXC_02660	759	6452	2678	29	417	0	651	18
SPNOXC_02670	145	1233	278	8	76	2	180	0
SPNOXC_02680	432	3765	1482	22	192	0	335	6
SPNOXC_02690	1559	10919	5289	57	552	1	1149	11
SPNOXC_02700	2349	7669	4927	26	329	0	554	13
SPNOXC_02710	196	841	323	4	49	1	135	2
SPNOXC_02720	469	9038	1614	42	302	1	989	23
SPNOXC_02730	2270	29112	7004	114	1020	6	2946	61
SPNOXC_02780	463	3705	1336	18	296	0	589	8
SPNOXC_02800	1290	2104	1544	15	133	3	344	6
SPNOXC_02820	8441	5755	3298	54	531	5	1672	11
SPNOXC_02850	1878	14503	5055	63	930	5	1808	33
SPNOXC_02870	5875	11710	4959	52	651	5	1303	21
SPNOXC_02880	4448	49346	18357	335	3155	19	6174	113
SPNOXC_02930	1129	4094	1296	31	288	2	587	9
SPNOXC_02940	1148	2369	1013	13	134	2	316	5
SPNOXC_02950	367	237	144	5	14	0	82	1
SPNOXC_02970	986	4511	1256	30	252	2	646	16
SPNOXC_02980	2964	10827	4802	41	621	2	1150	21
SPNOXC_03040	3436	7747	6466	72	510	1	1238	8
SPNOXC_03050	2244	15229	7215	88	989	7	1810	35
SPNOXC_03060	552	3930	1934	23	354	2	671	9
SPNOXC_03100	1376	5757	2928	49	507	3	1225	15
SPNOXC_03110	1344	4079	2247	14	208	1	570	10
SPNOXC_03140	47	557	266	2	49	0	80	7
SPNOXC_03150	1119	15105	5597	66	808	4	1689	29
SPNOXC_03160	46	109	48	0	15	0	10	0
SPNOXC_03170	88	1004	361	7	69	2	120	0
SPNOXC_03180	711	6078	3074	53	403	1	651	14
SPNOXC_03190	50	183	109	1	11	0	24	0
SPNOXC_03200	78	809	435	5	67	0	121	2
SPNOXC_03210	792	9997	4186	55	570	3	931	10
SPNOXC_03220	2138	3151	2964	8	138	1	400	10
SPNOXC_03230	7395	37437	15757	191	1380	9	3930	71
SPNOXC_03240	230	2166	759	5	122	1	171	3
SPNOXC_03250	2431	27875	10712	132	1563	11	2616	62
SPNOXC_03260	214	2296	821	10	173	3	288	5
SPNOXC_03280	711	10597	3310	50	580	3	998	29
SPNOXC_03290	380	3580	1133	16	271	2	450	10
SPNOXC_03310	268	5480	1806	37	280	2	650	6
SPNOXC_03360	58	334	128	0	32	1	58	0
SPNOXC_03370	1072	18739	6399	93	1041	5	2041	45
SPNOXC_03380	9382	38098	16954	55	537	4	1431	89
SPNOXC_03390	282	2579	903	9	155	3	279	8
SPNOXC_03400	219	1122	393	5	54	0	128	1
SPNOXC_03410	856	6990	2556	24	434	1	726	13
SPNOXC_03420	143	963	265	1	74	0	86	3
SPNOXC_03490	2319	9669	3427	55	562	1	1353	19
SPNOXC_03530	123	1665	606	6	115	0	124	2
SPNOXC_03580	284	2046	763	8	128	1	194	2
SPNOXC_03640	6636	57726	19373	288	3329	17	8103	107
SPNOXC_03670	678	4922	2242	21	246	1	451	8
SPNOXC_03680	5332	5835	6108	18	151	0	579	6
SPNOXC_03690	8976	12792	4795	90	748	5	1834	25
SPNOXC_03700	10420	13666	6354	70	786	5	1925	27
SPNOXC_03750	1028	5100	1918	33	289	1	655	9
SPNOXC_03760	738	3073	1607	15	192	2	357	6
SPNOXC_03770	23	119	24	0	3	0	7	0
SPNOXC_03820	1667	7127	2919	18	317	3	606	9
SPNOXC_03830	4673	17340	4493	71	814	3	2166	34
SPNOXC_03840	624	2852	947	14	164	1	429	3
SPNOXC_03850	2546	7691	2748	44	513	4	1085	12
SPNOXC_03860	467	344	124	4	21	0	63	1
SPNOXC_03880	151	1416	516	3	100	0	85	2
SPNOXC_03900	3131	25771	7598	174	1567	15	3406	68
SPNOXC_03920	4507	5473	2714	23	425	3	933	6
SPNOXC_03930	3613	1369	1734	4	98	0	180	0
SPNOXC_03940	5060	5081	4271	33	279	0	701	12
SPNOXC_03960	1159	12425	4570	66	791	4	1626	27
SPNOXC_03970	16030	28003	14156	41	429	4	570	50
SPNOXC_03980	1740	10796	3838	52	639	5	1257	20
SPNOXC_04000	641	2247	1309	20	184	0	494	4
SPNOXC_04010	3276	10507	6488	110	896	4	1965	24
SPNOXC_04020	2703	10440	46839	48	525	8	1100	29
SPNOXC_04030	7326	7362	83149	47	500	11	1354	27
SPNOXC_04150	149	1029	994	10	198	1	395	5
SPNOXC_04160	682	5959	3737	35	479	3	998	16
SPNOXC_04180	1775	5338	2535	24	486	2	593	9
SPNOXC_04200	13420	6057	24827	60	534	9	1367	20
SPNOXC_04260	2683	2747	3222	21	198	2	506	8
SPNOXC_04280	6612	5808	11294	73	398	3	1269	17
SPNOXC_04290	37719	31090	99638	289	2232	27	5924	77
SPNOXC_04330	1401	3542	1729	49	547	1	1177	14
SPNOXC_04340	825	773	596	17	256	0	426	5
SPNOXC_04360	5309	9110	2909	25	266	2	587	19
SPNOXC_04380	1682	6913	3295	41	549	10	1025	11
SPNOXC_04390	4907	22674	10257	158	1490	7	3321	50
SPNOXC_04400	11218	15733	24102	138	1261	10	3143	45
SPNOXC_04440	312	508	209	0	40	0	53	0
SPNOXC_04450	315	774	476	1	25	1	109	0
SPNOXC_04460	229	3320	738	22	178	2	360	10
SPNOXC_04470	2122	15410	4955	79	916	4	2382	35
SPNOXC_04480	2298	9151	3567	54	590	2	1365	30
SPNOXC_04490	938	4228	1900	23	231	1	532	8
SPNOXC_04500	731	2776	1627	10	199	1	352	4
SPNOXC_04510	159	302	144	0	18	0	27	0
SPNOXC_04520	7148	27647	10827	127	1405	11	3108	52
SPNOXC_04530	1806	7676	4275	46	416	5	781	27
SPNOXC_04540	2831	3753	3378	12	226	3	339	8
SPNOXC_04550	8000	14721	14387	38	314	4	713	24
SPNOXC_04560	3303	4910	3072	21	231	1	363	6
SPNOXC_04570	3049	7456	3484	37	305	1	732	22
SPNOXC_04580	4286	5107	5186	10	152	1	291	10
SPNOXC_04610	4531	16765	7506	109	1007	4	2598	39
SPNOXC_04620	3447	46809	18233	197	3959	16	12110	116
SPNOXC_04640	3961	5192	2461	35	284	0	789	10
SPNOXC_04670	2858	6863	4537	50	508	1	974	21
SPNOXC_04680	1521	3670	2395	16	243	1	575	7
SPNOXC_04690	1749	4139	3003	27	297	1	415	8
SPNOXC_04700	4868	19100	9703	139	1029	10	2553	34
SPNOXC_04710	3338	11738	6177	103	693	4	1830	22
SPNOXC_04720	3972	20327	10386	121	1180	5	2576	35
SPNOXC_04730	128	618	287	2	55	0	67	1
SPNOXC_04740	389	6290	2371	28	316	3	600	16
SPNOXC_04780	1505	37115	568	5	90	0	242	60
SPNOXC_04800	75	37	33	0	2	0	7	0
SPNOXC_04810	423	1180	763	12	93	0	229	3
SPNOXC_04820	800	785	382	6	95	0	183	3
SPNOXC_04830	2273	6835	2733	47	503	1	959	22
SPNOXC_04840	4025	13404	6957	72	796	0	1480	26
SPNOXC_04850	251	1124	302	13	339	2	459	2
SPNOXC_04960	141	743	269	27	381	1	1301	6
SPNOXC_04970	37	150	56	1	72	1	104	0
SPNOXC_04990	24	171	75	1	32	1	42	1
SPNOXC_05040	13591	8943	13172	157	2321	14	5329	51
SPNOXC_05050	5369	3801	7281	55	1050	5	1819	15
SPNOXC_05060	5071	4428	2106	22	254	3	658	10
SPNOXC_05080	2479	1145	470	17	103	0	156	2
SPNOXC_05090	4060	3958	1078	42	365	3	756	12
SPNOXC_05120	576	9671	3032	38	537	2	797	20
SPNOXC_05130	36	222	77	3	27	0	38	2
SPNOXC_05140	344	403	153	4	36	0	75	1
SPNOXC_05150	441	1325	442	12	130	0	226	4
SPNOXC_05160	2783	12010	4080	86	810	4	1712	30
SPNOXC_05170	474	358	186	4	45	0	77	0
SPNOXC_05180	946	1617	1646	7	106	0	137	5
SPNOXC_05190	1706	4181	2173	20	259	0	459	14
SPNOXC_05200	1044	3783	1547	18	177	0	423	4
SPNOXC_05210	2062	3528	1931	22	191	0	401	7
SPNOXC_05230	811	4946	2061	26	303	1	437	12
SPNOXC_05240	923	6980	3143	37	393	2	848	15
SPNOXC_05250	424	4232	1917	21	257	4	519	6
SPNOXC_05251	561	3753	1431	24	237	0	514	3
SPNOXC_05260	58	389	98	4	22	0	22	0
SPNOXC_05270	290	1893	1006	8	129	1	196	3
SPNOXC_05280	1367	12822	5365	98	785	4	1705	17
SPNOXC_05290	1029	7851	4048	43	531	1	912	16
SPNOXC_05300	629	8917	2854	36	471	3	884	15
SPNOXC_05320	1284	4744	1720	24	311	3	520	10
SPNOXC_05340	2392	8140	4700	64	485	3	1146	19
SPNOXC_05350	346	1974	760	8	119	0	150	2
SPNOXC_05360	143	1582	618	10	123	0	159	4
SPNOXC_05410	4813	7343	3521	88	777	11	2113	18
SPNOXC_05430	939	991	473	9	129	0	263	4
SPNOXC_05440	5159	11463	3672	96	1045	8	2872	26
SPNOXC_05450	556	1620	676	13	125	0	169	6
SPNOXC_05460	89	206	67	4	13	0	36	1
SPNOXC_05470	1687	11257	4167	63	576	1	1073	26
SPNOXC_05480	473	2195	1056	11	160	0	262	3
SPNOXC_05490	1232	10239	3616	62	556	3	1157	19
SPNOXC_05500	1427	5446	1786	13	283	1	493	12
SPNOXC_05510	2626	12936	4138	57	665	1	1194	24
SPNOXC_05530	1732	8856	4065	52	546	3	1078	18
SPNOXC_05540	599	5735	1807	27	377	1	675	6
SPNOXC_05550	485	6195	1932	40	395	1	862	16
SPNOXC_05560	334	4703	1802	18	340	1	542	9
SPNOXC_05570	382	6790	2188	56	391	4	1003	17
SPNOXC_05580	8916	23498	14245	152	1557	8	3566	54
SPNOXC_05590	11558	16427	11059	151	1258	8	3516	39
SPNOXC_05600	3753	6993	3889	47	475	3	1185	14
SPNOXC_05630	6248	6558	11470	52	349	4	671	18
SPNOXC_05650	2360	4936	2959	42	390	1	809	11
SPNOXC_05670	2818	7628	3546	44	469	4	861	16
SPNOXC_05680	4324	5185	2361	52	472	1	1018	12
SPNOXC_05700	1627	5778	1947	43	374	0	719	14
SPNOXC_05710	569	481	155	1	36	0	105	1
SPNOXC_05720	27	50	39	0	2	0	4	0
SPNOXC_05740	6347	13135	5081	67	668	2	1356	29
SPNOXC_05750	4228	5836	2042	31	320	1	555	9
SPNOXC_05760	3582	8205	2329	22	265	3	456	15
SPNOXC_05770	2262	5215	1261	7	119	0	158	7
SPNOXC_05780	5417	10479	2997	81	663	5	1515	27
SPNOXC_05810	639	971	350	6	89	3	136	2
SPNOXC_05820	100	68	39	1	4	0	9	0
SPNOXC_05830	349	790	272	1	46	1	61	5
SPNOXC_05840	1652	6638	2075	49	454	7	1159	9
SPNOXC_05850	1267	9699	3273	60	552	5	1242	28
SPNOXC_05860	1493	6671	2689	23	395	5	698	11
SPNOXC_05870	528	1781	491	6	139	2	259	5
SPNOXC_05880	322	197	99	0	29	1	35	0
SPNOXC_05890	10409	71223	25779	1504	11307	49	43511	258
SPNOXC_05900	593	7321	904	8	186	2	354	10
SPNOXC_05910	744	1120	105	1	23	0	52	1
SPNOXC_05920	7540	36645	4042	67	1085	6	1973	66
SPNOXC_05930	171861	118310	21001	338	5947	32	11440	259
SPNOXC_05940	548	2509	1267	12	169	2	261	5
SPNOXC_05950	312	2604	667	16	200	1	310	7
SPNOXC_05960	814	2887	2599	28	197	1	457	4
SPNOXC_05970	831	3159	1448	16	182	1	357	4
SPNOXC_05980	592	2386	1178	6	121	1	300	10
SPNOXC_05990	1093	2970	1238	14	198	3	488	10
SPNOXC_06000	360	986	433	4	86	0	123	1
SPNOXC_06010	3344	22002	7855	133	1345	10	2949	42
SPNOXC_06020	1058	7390	2881	49	486	3	1260	10
SPNOXC_06040	485	4508	1300	23	289	2	738	6
SPNOXC_06060	6056	15065	6350	62	624	7	1789	31
SPNOXC_06070	5693	15654	6235	100	1013	6	1858	26
SPNOXC_06080	12721	12740	7386	104	901	5	2066	34
SPNOXC_06110	2357	2199	1177	15	251	1	502	9
SPNOXC_06120	4216	9758	4390	60	819	1	1879	24
SPNOXC_06150	6549	11045	12983	56	499	1	1441	17
SPNOXC_06170	4615	12463	4807	86	1045	7	2151	22
SPNOXC_06180	1542	3362	1358	18	291	2	567	10
SPNOXC_06200	3780	7917	3328	63	682	5	1464	16
SPNOXC_06210	1703	5927	2738	31	434	2	788	16
SPNOXC_06220	2410	4099	3712	25	282	3	632	8
SPNOXC_06230	760	1452	1632	14	80	0	154	4
SPNOXC_06240	368	5990	1729	40	325	2	580	12
SPNOXC_06250	47426	15132	23287	125	819	5	3008	36
SPNOXC_06260	7312	687	2954	12	77	2	413	1
SPNOXC_06270	9	125	34	1	11	0	17	0
SPNOXC_06280	1896	20755	7301	103	1061	7	2039	37
SPNOXC_06300	562	4737	1672	16	247	2	412	11
SPNOXC_06360	1047	9709	1922	28	228	1	523	20
SPNOXC_06370	843	5953	2641	25	279	0	452	13
SPNOXC_06380	1813	8255	2810	35	375	3	904	15
SPNOXC_06390	2300	9297	3656	41	470	2	845	20
SPNOXC_06410	1054	6267	1940	38	341	3	614	10
SPNOXC_06420	1081	5829	1658	39	336	1	669	15
SPNOXC_06430	519	2703	1110	16	157	4	347	4
SPNOXC_06440	686	5436	1502	24	246	0	564	13
SPNOXC_06450	96	273	59	0	11	0	12	0
SPNOXC_06480	3997	3765	2872	22	227	0	369	11
SPNOXC_06510	1400	6954	1837	63	357	0	907	15
SPNOXC_06520	4111	20770	5414	80	972	5	2014	43
SPNOXC_06530	1100	3949	1403	24	219	0	339	4
SPNOXC_06540	1587	6308	1933	32	290	1	691	7
SPNOXC_06550	837	3555	1202	18	213	1	391	10
SPNOXC_06560	1707	6898	2105	53	375	1	743	15
SPNOXC_06590	222	2876	866	14	175	2	326	4
SPNOXC_06600	338	3562	828	30	291	1	490	5
SPNOXC_06610	1577	20036	6091	114	1155	4	2073	40
SPNOXC_06630	1016	1487	1902	3	102	0	130	1
SPNOXC_06640	51	352	141	1	32	0	63	1
SPNOXC_06650	2159	3788	2255	21	280	2	488	8
SPNOXC_06660	692	3579	1037	29	206	4	455	12
SPNOXC_06680	1166	15334	4895	76	792	2	1503	31
SPNOXC_06690	719	4537	1609	16	225	0	361	9
SPNOXC_06700	532	1891	1206	16	157	1	283	4
SPNOXC_06710	2853	6562	3916	45	502	1	1277	15
SPNOXC_06720	5634	10616	92100	206	988	12	2285	31
SPNOXC_06730	324	2044	901	7	111	0	184	8
SPNOXC_06740	254	1827	790	4	99	0	189	2
SPNOXC_06770	1627	2177	1553	18	133	0	258	6
SPNOXC_06780	3121	6367	6203	43	425	2	1181	21
SPNOXC_06790	1688	8811	2910	64	563	9	1224	16
SPNOXC_06800	1268	6353	2353	43	488	4	971	11
SPNOXC_06810	1139	2908	1834	20	289	0	522	2
SPNOXC_06820	1175	4518	2373	35	336	3	724	6
SPNOXC_06830	688	7950	2881	50	405	9	946	16
SPNOXC_06870	3463	20399	8169	90	1095	9	3180	37
SPNOXC_06880	980	7110	2293	31	389	2	602	12
SPNOXC_06890	12080	17663	26669	86	791	7	1951	29
SPNOXC_06920	15487	36882	29970	210	1837	12	3870	69
SPNOXC_06940	1579	2262	1539	16	163	0	693	4
SPNOXC_06950	4715	10275	4721	58	713	3	2543	22
SPNOXC_06960	1094	1905	928	14	147	1	398	7
SPNOXC_06970	6618	13757	6451	122	1104	5	3924	46
SPNOXC_06980	6925	8777	5547	93	642	1	1708	16
SPNOXC_06990	232	1244	380	10	104	1	184	3
SPNOXC_07010	3512	467	7474	10	45	1	105	2
SPNOXC_07020	14744	15962	12769	130	649	3	1866	36
SPNOXC_07050	2421	2940	2123	6	139	1	380	7
SPNOXC_07060	1997	3243	1218	14	179	1	321	5
SPNOXC_07070	210	199	147	0	27	0	22	1
SPNOXC_07080	1156	1411	390	1	20	0	48	0
SPNOXC_07090	774	6415	4842	30	311	1	515	12
SPNOXC_07110	1593	10675	3608	60	740	4	2208	23
SPNOXC_07120	385	3121	1293	14	253	2	601	11
SPNOXC_07130	1855	8613	5048	63	646	3	1746	22
SPNOXC_07150	611	5381	1661	32	300	3	667	15
SPNOXC_07160	985	10809	3361	54	510	6	1133	21
SPNOXC_07170	1068	5426	2434	28	271	2	420	11
SPNOXC_07180	897	3208	994	25	194	3	611	8
SPNOXC_07190	1324	6764	2238	50	413	4	859	18
SPNOXC_07200	1310	4168	1806	25	258	1	554	10
SPNOXC_07210	2085	5761	2689	35	397	3	774	16
SPNOXC_07220	1945	8781	4465	48	486	3	885	11
SPNOXC_07230	657	3935	1909	24	237	0	416	4
SPNOXC_07250	24253	49605	32791	115	1255	16	2483	80
SPNOXC_07260	38855	73741	44753	183	1589	17	3412	129
SPNOXC_07270	6617	6182	4335	123	508	2	2390	18
SPNOXC_07280	3910	5996	2391	51	390	2	897	11
SPNOXC_07290	4823	18170	7646	144	1183	6	2893	43
SPNOXC_07300	3162	10334	4223	68	714	4	1805	25
SPNOXC_07310	1515	3840	2107	30	225	2	683	8
SPNOXC_07320	3834	4123	2808	31	306	1	1129	5
SPNOXC_07350	1091	3256	1710	13	133	1	264	5
SPNOXC_07360	2222	6484	3342	13	218	0	586	21
SPNOXC_07370	760	2927	1412	13	167	0	284	5
SPNOXC_07380	3271	7776	5495	64	436	3	1152	21
SPNOXC_07420	2031	12530	4629	45	455	0	1060	24
SPNOXC_07450	2807	4010	1522	23	396	3	921	9
SPNOXC_07470	14355	37444	11112	222	2456	13	5987	83
SPNOXC_07490	3505	3360	5571	16	201	0	340	5
SPNOXC_07520	148	2544	821	16	168	2	231	3
SPNOXC_07530	1022	4792	2129	24	310	0	543	12
SPNOXC_07570	21300	11958	25813	147	1166	8	3628	35
SPNOXC_07580	3471	10563	4857	62	725	3	1624	23
SPNOXC_07590	1635	11046	3544	65	833	5	1765	31
SPNOXC_07600	2993	8083	4676	54	693	4	1608	20
SPNOXC_07610	682	4207	1304	27	194	1	404	10
SPNOXC_07620	537	3836	1809	23	262	2	423	3
SPNOXC_07630	1029	7701	3444	53	610	3	967	17
SPNOXC_07640	7347	11940	20024	184	952	3	2556	23
SPNOXC_07670	4653	5861	4616	88	1009	1	2330	16
SPNOXC_07680	3786	4766	4221	61	1024	2	2362	12
SPNOXC_07690	4242	8765	5064	70	912	6	2673	24
SPNOXC_07700	2845	6889	5312	67	751	4	2439	16
SPNOXC_07720	1342	77	1125	1	6	0	17	0
SPNOXC_07730	132522	13964	244972	824	3040	37	10234	76
SPNOXC_07740	9609	10320	11793	93	802	3	1672	23
SPNOXC_07750	1903	2330	1225	12	186	1	447	4
SPNOXC_07820	5859	6289	4399	48	383	3	870	18
SPNOXC_07830	5041	13958	9501	51	496	1	1144	30
SPNOXC_07840	1936	3832	5155	11	159	1	365	6
SPNOXC_07870	11626	27433	9972	180	1650	5	4260	55
SPNOXC_07880	1460	7314	2941	50	451	3	935	15
SPNOXC_07890	6863	11895	5313	89	839	5	1867	33
SPNOXC_07910	1182	5207	1562	46	404	3	769	13
SPNOXC_07920	1628	6654	2023	74	661	2	1361	22
SPNOXC_07930	2754	11407	4019	98	888	4	1928	21
SPNOXC_07940	3240	13350	5126	153	1193	5	2267	27
SPNOXC_07950	725	1682	1147	15	141	0	244	5
SPNOXC_07960	598	355	679	3	51	0	74	0
SPNOXC_07970	1132	2025	2517	28	172	2	346	8
SPNOXC_07980	1313	4390	1900	44	437	2	624	3
SPNOXC_07990	1985	9605	3039	82	882	2	1388	18
SPNOXC_08000	16022	28705	11701	306	3009	11	5302	76
SPNOXC_08060	986	8402	2321	48	398	1	912	19
SPNOXC_08070	1564	9441	2985	46	536	5	904	20
SPNOXC_08080	371	1684	514	11	99	0	152	5
SPNOXC_08090	233	327	206	0	33	0	59	1
SPNOXC_08100	892	3690	1968	25	217	1	514	6
SPNOXC_08110	7784	12929	4818	72	603	5	1458	21
SPNOXC_08120	5505	8830	3127	43	529	5	1145	19
SPNOXC_08130	152	192	63	2	9	0	20	0
SPNOXC_08140	6356	27994	10000	162	1303	6	3108	72
SPNOXC_08150	1306	3189	1617	13	177	1	340	7
SPNOXC_08160	2952	7361	15163	39	241	3	1088	21
SPNOXC_08170	17	92	33	0	10	0	8	0
SPNOXC_08180	231	569	200	5	36	0	64	1
SPNOXC_08190	731	3835	1539	23	254	1	425	8
SPNOXC_08200	1887	12731	5185	53	738	3	1232	21
SPNOXC_08210	367	4778	1588	21	321	1	497	7
SPNOXC_08220	753	7429	2254	34	377	2	661	14
SPNOXC_08240	570	3014	1216	14	231	2	361	2
SPNOXC_08260	2136	9713	4044	64	725	1	1375	30
SPNOXC_08270	1724	6716	3558	41	683	1	1558	21
SPNOXC_08280	2235	7405	5082	62	881	5	2272	21
SPNOXC_08290	1055	8889	5028	72	625	2	1561	21
SPNOXC_08300	1743	8518	3024	35	391	2	793	15
SPNOXC_08310	560	5855	2011	20	292	1	439	11
SPNOXC_08320	3127	6468	3938	32	488	4	1032	15
SPNOXC_08340	3443	7963	3577	61	634	5	1276	16
SPNOXC_08410	971	1369	495	8	112	1	210	9
SPNOXC_08420	2513	10313	4142	72	557	3	1160	29
SPNOXC_08430	2626	6645	3374	27	227	1	748	9
SPNOXC_08440	385	3646	1403	32	158	1	347	7
SPNOXC_08450	566	3714	1447	23	214	0	315	9
SPNOXC_08460	55	212	110	0	23	0	24	1
SPNOXC_08470	3648	12180	3473	81	633	2	1199	23
SPNOXC_08500	3524	4329	1724	13	295	1	548	6
SPNOXC_08510	1208	471	196	4	35	1	81	3
SPNOXC_08520	6467	8655	4518	56	558	6	1401	18
SPNOXC_08530	5823	9045	4743	39	447	3	1029	18
SPNOXC_08540	2633	5076	1531	9	158	0	324	11
SPNOXC_08550	2443	6816	2348	54	534	2	924	15
SPNOXC_08560	983	1927	1503	20	163	0	250	2
SPNOXC_08590	815	5763	3153	35	474	7	773	14
SPNOXC_08600	2249	22461	8275	89	1343	6	2319	49
SPNOXC_08690	2012	5349	2650	23	244	1	476	6
SPNOXC_08780	5954	5052	2877	31	447	2	897	12
SPNOXC_08790	312	3908	1534	13	273	0	324	9
SPNOXC_08810	2383	1418	884	19	102	0	189	4
SPNOXC_08821	101	304	111	1	35	0	31	1
SPNOXC_08830	12	248	62	2	27	0	52	1
SPNOXC_08840	1357	1055	373	5	100	0	203	0
SPNOXC_08850	3650	4052	1931	35	261	1	599	9
SPNOXC_08860	4740	3122	1330	27	165	0	452	10
SPNOXC_08870	5405	5519	2390	50	353	4	805	7
SPNOXC_08880	6597	5919	2476	40	373	2	772	13
SPNOXC_08900	4712	3883	3148	33	340	2	1091	9
SPNOXC_08910	946	316	502	9	56	2	133	1
SPNOXC_08930	6243	5745	7084	35	395	1	1127	12
SPNOXC_08940	1054	2900	1528	11	212	0	336	4
SPNOXC_08950	7730	13708	9249	97	770	4	1579	37
SPNOXC_08960	309	1672	630	6	120	1	135	4
SPNOXC_08970	30	193	46	4	10	0	34	0
SPNOXC_08980	123	844	322	1	64	0	86	1
SPNOXC_08990	10753	16138	5828	38	317	6	723	22
SPNOXC_09000	4969	9824	3488	13	165	1	292	11
SPNOXC_09010	5921	10105	5593	77	754	1	1393	20
SPNOXC_09060	477	5447	1934	36	306	1	788	11
SPNOXC_09070	373	2814	1157	14	155	1	301	5
SPNOXC_09110	139	710	419	4	51	0	65	0
SPNOXC_09120	3491	1881	7000	9	104	2	177	2
SPNOXC_09160	152	425	287	1	50	0	44	1
SPNOXC_09190	4305	8343	5072	97	582	3	1266	14
SPNOXC_09200	4382	4010	4324	81	732	2	1481	5
SPNOXC_09210	2890	1921	1385	21	232	1	441	5
SPNOXC_09230	3824	3789	2290	70	543	2	853	11
SPNOXC_09240	2865	5067	2203	56	450	1	889	12
SPNOXC_09250	71261	68133	102765	259	1298	16	3131	136
SPNOXC_09260	12906	14892	8812	55	458	3	918	22
SPNOXC_09270	799	594	385	0	23	0	36	1
SPNOXC_09280	291	1004	447	6	31	0	62	2
SPNOXC_09290	4	5	4	0	0	0	0	0
SPNOXC_09300	17201	23679	20912	32	249	0	777	37
SPNOXC_09310	8664	8448	8328	46	337	4	681	17
SPNOXC_09320	8024	7126	7368	36	265	1	671	17
SPNOXC_09330	8093	10765	9829	83	448	2	1546	27
SPNOXC_09340	908	1882	1351	11	110	0	216	4
SPNOXC_09350	1017	1024	851	12	76	0	266	2
SPNOXC_09360	797	2706	1349	12	75	0	207	6
SPNOXC_09370	62	0	6	0	0	0	0	0
SPNOXC_09380	93	105	67	1	14	0	20	0
SPNOXC_09390	2911	21837	6138	77	723	3	1539	35
SPNOXC_09400	655	3591	1313	10	97	1	215	7
SPNOXC_09410	144	1443	331	12	59	0	133	3
SPNOXC_09420	826	6858	1865	31	261	1	685	22
SPNOXC_09430	401	4000	1328	23	195	2	383	7
SPNOXC_09440	1770	5374	2004	32	304	0	536	11
SPNOXC_09450	1377	11844	4787	83	673	5	1387	26
SPNOXC_09460	690	2461	1346	6	115	0	188	3
SPNOXC_09470	389	2526	859	9	120	3	189	5
SPNOXC_09500	1365	11629	3053	30	325	1	715	24
SPNOXC_09510	1431	10086	2616	28	259	2	629	24
SPNOXC_09520	107	116	55	0	16	0	12	0
SPNOXC_09530	275	1849	650	8	88	0	165	4
SPNOXC_09540	255	2124	710	7	116	1	171	6
SPNOXC_09550	1482	8421	3995	49	441	2	785	17
SPNOXC_09560	2778	15036	4000	71	645	1	1306	40
SPNOXC_09570	5135	18988	5169	51	638	3	1345	30
SPNOXC_09580	4460	8098	2387	25	282	3	537	18
SPNOXC_09590	5305	12480	2824	69	529	2	1218	27
SPNOXC_09600	5113	9050	2351	45	389	0	696	23
SPNOXC_09610	5365	12142	3441	64	659	3	1330	28
SPNOXC_09620	7823	8135	1661	34	336	3	696	14
SPNOXC_09630	16718	21827	3587	83	703	6	1225	34
SPNOXC_09640	9556	6549	1154	11	157	1	280	7
SPNOXC_09650	12564	13911	2715	55	481	1	1183	22
SPNOXC_09660	18948	11856	3044	38	411	4	847	30
SPNOXC_09670	11067	6151	1684	20	195	2	361	11
SPNOXC_09680	12326	8567	2249	33	223	0	414	11
SPNOXC_09690	1482	688	192	3	45	0	64	2
SPNOXC_09700	21353	7119	2850	32	261	1	409	11
SPNOXC_09710	9092	4887	1953	23	227	3	391	16
SPNOXC_09720	4652	10397	2720	50	424	1	836	26
SPNOXC_09730	3386	3211	932	10	177	0	322	9
SPNOXC_09740	965	746	250	2	43	0	95	1
SPNOXC_09750	1144	11730	3709	65	635	3	1101	24
SPNOXC_09760	683	2095	1193	13	102	0	242	8
SPNOXC_09770	820	4088	1382	24	162	1	363	12
SPNOXC_09800	772	5193	2488	27	386	2	515	8
SPNOXC_09810	702	8488	2432	34	459	1	841	10
SPNOXC_09820	688	6144	2090	28	379	0	606	9
SPNOXC_09850	5188	4474	4286	27	351	4	689	8
SPNOXC_09860	16540	26025	10884	150	1343	13	3690	59
SPNOXC_09870	14539	15570	8451	108	971	3	2668	38
SPNOXC_09880	986	902	300	3	72	1	154	2
SPNOXC_09890	221	9	7	0	2	0	4	1
SPNOXC_09900	12814	15935	11123	115	1122	9	2848	43
SPNOXC_09910	618	464	568	5	72	0	129	2
SPNOXC_09930	5895	3486	1981	30	349	1	1060	8
SPNOXC_09940	16294	15445	11866	140	1527	9	4366	31
SPNOXC_09950	9763	14798	12869	88	1006	3	2380	41
SPNOXC_09960	1211	4209	1329	20	253	0	380	5
SPNOXC_09990	1976	5211	1847	33	411	4	693	14
SPNOXC_10010	3439	1594	2444	16	145	2	258	0
SPNOXC_10020	5015	3212	4502	32	227	3	454	11
SPNOXC_10030	8870	10259	5931	92	594	4	1386	18
SPNOXC_10050	496	2352	959	6	142	1	179	8
SPNOXC_10060	1967	4159	4355	39	340	3	745	9
SPNOXC_10080	2661	7348	4268	60	572	4	1213	17
SPNOXC_10100	757	7071	2669	40	467	0	620	12
SPNOXC_10110	2894	3822	8673	9	139	3	294	6
SPNOXC_10120	1160	4526	1965	16	262	3	414	16
SPNOXC_10140	60904	10336	142421	189	712	13	1935	43
SPNOXC_10170	3171	16883	6480	73	939	3	1640	35
SPNOXC_10180	7252	31684	18451	75	688	4	1777	57
SPNOXC_10200	7657	21476	11597	138	1180	6	2805	57
SPNOXC_10210	3099	7392	5309	50	404	1	900	21
SPNOXC_10220	2204	12892	4900	68	639	3	1188	14
SPNOXC_10240	8616	19620	8245	110	1139	1	2476	40
SPNOXC_10280	4583	10765	3635	51	968	5	1570	20
SPNOXC_10300	872	6391	2211	37	323	1	590	17
SPNOXC_10310	1488	12043	3886	57	596	0	1057	22
SPNOXC_10320	824	2175	2250	8	136	1	357	3
SPNOXC_10340	257	4277	1320	15	221	1	294	6
SPNOXC_10350	2740	10560	4916	52	649	5	1230	17
SPNOXC_10380	2258	11876	5825	57	543	2	1127	16
SPNOXC_10400	5597	5630	3285	54	457	1	838	5
SPNOXC_10420	19604	19461	9756	171	1656	6	3122	42
SPNOXC_10430	2204	27984	3944	60	562	3	1267	30
SPNOXC_10440	1509	4964	1900	41	372	1	612	6
SPNOXC_10490	3717	17069	5470	97	948	8	2022	45
SPNOXC_10530	1371	1161	1296	6	56	0	192	1
SPNOXC_10540	2736	4916	2781	44	255	1	549	14
SPNOXC_10550	220	2690	610	15	177	0	333	3
SPNOXC_10600	30860	13385	9522	304	1870	9	5959	51
SPNOXC_10610	22381	11946	7276	205	1258	7	3463	29
SPNOXC_10710	320	3173	1007	17	164	0	316	10
SPNOXC_10720	517	6316	1070	16	184	3	293	10
SPNOXC_10730	59	739	131	1	28	0	25	1
SPNOXC_10740	115	1719	565	6	86	0	137	5
SPNOXC_10760	2794	5685	1816	53	462	1	1032	7
SPNOXC_10780	1315	2703	882	18	179	3	407	14
SPNOXC_10790	3955	8286	2447	43	490	1	909	10
SPNOXC_10840	441	1218	929	6	55	2	89	3
SPNOXC_10860	3691	15961	6717	82	828	5	1389	22
SPNOXC_10880	1542	4816	1733	32	415	3	747	16
SPNOXC_10920	1149	3134	2217	6	151	1	253	3
SPNOXC_10930	611	1177	972	4	84	0	112	4
SPNOXC_10940	307	273	290	4	28	0	42	1
SPNOXC_11020	892	5075	2217	22	293	2	511	14
SPNOXC_11030	811	3783	2741	18	151	1	300	10
SPNOXC_11040	1236	3169	2910	14	178	2	346	4
SPNOXC_11050	1291	2145	1961	8	186	0	290	8
SPNOXC_11060	1451	1460	1300	5	114	0	201	6
SPNOXC_11070	3275	4935	2543	29	303	0	596	5
SPNOXC_11090	897	6046	2300	30	370	5	648	13
SPNOXC_11100	39123	15152	15455	367	3080	16	6249	42
SPNOXC_11140	1311	2635	1444	24	351	2	622	9
SPNOXC_11150	1979	6708	2401	45	678	1	1281	11
SPNOXC_11180	2708	9880	6957	68	542	2	1582	27
SPNOXC_11190	965	10994	3857	51	551	1	1009	19
SPNOXC_11200	1515	11281	4967	36	544	3	828	21
SPNOXC_11210	534	4468	1189	34	298	1	591	11
SPNOXC_11220	664	4723	1289	28	282	0	639	12
SPNOXC_11230	166	297	126	1	40	0	66	0
SPNOXC_11260	1078	5565	2062	28	352	2	711	8
SPNOXC_11270	3290	4217	3658	48	354	3	887	9
SPNOXC_11280	1558	1876	1120	15	188	0	305	4
SPNOXC_11300	6363	11828	5053	54	574	3	1192	24
SPNOXC_11310	820	5485	1867	28	328	2	577	9
SPNOXC_11330	24789	11124	27724	113	879	6	1980	24
SPNOXC_11340	22657	5742	19076	86	616	7	1747	15
SPNOXC_11350	30383	12319	36747	168	1050	7	3097	43
SPNOXC_11360	10101	2358	11280	31	247	4	692	11
SPNOXC_11370	3764	12210	5284	98	556	1	1481	34
SPNOXC_11380	3884	5717	2686	44	318	1	670	12
SPNOXC_11390	2894	4538	3290	31	250	0	504	12
SPNOXC_11450	8117	4515	6610	58	392	2	826	12
SPNOXC_11460	1196	2871	972	1	113	0	154	9
SPNOXC_11470	11990	16646	6589	131	1257	7	2464	38
SPNOXC_11490	6941	2684	2521	27	284	1	501	3
SPNOXC_11530	2554	2290	2064	11	144	0	310	4
SPNOXC_11540	267	2044	711	11	101	0	163	7
SPNOXC_11550	3188	10873	3628	60	760	3	1509	28
SPNOXC_11560	2297	6505	3703	42	345	1	697	14
SPNOXC_11580	329	689	939	3	73	2	170	2
SPNOXC_11590	1229	7836	5056	53	559	1	1392	18
SPNOXC_11600	289	1350	734	5	156	0	254	3
SPNOXC_11610	3386	6088	13732	53	384	0	1347	16
SPNOXC_11620	1819	6311	2423	44	454	2	661	24
SPNOXC_11640	90	785	164	3	53	0	89	1
SPNOXC_11650	2092	8589	3409	46	521	2	880	21
SPNOXC_11670	4132	12941	6137	82	611	2	1679	24
SPNOXC_11680	1149	5350	2149	29	191	3	312	11
SPNOXC_11690	828	4729	1473	20	196	2	435	7
SPNOXC_11700	612	3186	1378	13	188	2	329	6
SPNOXC_11710	383	622	432	3	37	0	68	1
SPNOXC_11720	340	828	369	1	36	1	85	4
SPNOXC_11730	61	364	138	1	36	1	50	1
SPNOXC_11740	103	413	93	0	5	1	24	1
SPNOXC_11750	2498	14168	3697	55	476	8	1266	30
SPNOXC_11760	1337	12329	3171	62	550	1	1290	24
SPNOXC_11770	815	3094	1518	12	143	0	402	2
SPNOXC_11780	2486	17090	5778	39	673	5	1488	31
SPNOXC_11790	670	2375	3653	10	157	2	377	8
SPNOXC_11810	196	1431	596	6	66	1	132	0
SPNOXC_11820	88	833	296	4	54	0	84	3
SPNOXC_11830	230	3302	1068	20	146	0	252	4
SPNOXC_11850	84	497	244	1	34	0	49	0
SPNOXC_11860	152	576	155	1	42	1	41	2
SPNOXC_11870	43	115	29	0	12	0	15	0
SPNOXC_11900	2419	11143	4713	74	747	3	1562	29
SPNOXC_11910	3135	12284	4904	96	963	3	1514	28
SPNOXC_11920	2963	11396	4573	79	739	3	1380	28
SPNOXC_11970	7323	7551	16605	50	470	2	1033	17
SPNOXC_11980	7498	12146	13235	87	693	6	1781	26
SPNOXC_11990	4305	7161	5747	43	466	0	1116	23
SPNOXC_12000	7083	12253	8784	112	794	4	2355	34
SPNOXC_12010	3631	6344	5326	40	463	1	1047	16
SPNOXC_12020	5486	10522	4656	100	1179	9	2711	19
SPNOXC_12060	1108	1949	1823	16	171	1	395	2
SPNOXC_12120	4342	5534	4230	42	407	1	751	11
SPNOXC_12130	4540	17040	8408	96	1033	1	1746	33
SPNOXC_12140	1515	6169	2799	34	390	1	762	14
SPNOXC_12150	1432	9274	3147	48	502	2	986	21
SPNOXC_12170	1187	3675	1690	37	213	0	504	3
SPNOXC_12230	2451	5609	3444	33	329	1	704	13
SPNOXC_12250	1398	12157	4978	72	704	4	1252	23
SPNOXC_12260	1021	3066	3240	21	268	0	349	17
SPNOXC_12300	5117	12519	4643	93	987	5	3049	38
SPNOXC_12320	3308	6670	2524	62	681	7	2082	17
SPNOXC_12340	1085	9871	3542	50	557	1	1067	23
SPNOXC_12350	627	4869	2170	16	265	1	479	9
SPNOXC_12360	248	346	247	0	22	0	30	0
SPNOXC_12380	1482	5565	2365	33	348	1	863	17
SPNOXC_12390	2856	4612	1593	47	431	1	1209	13
SPNOXC_12400	2565	6482	1979	34	476	0	1247	18
SPNOXC_12420	3282	2686	3997	16	172	3	431	2
SPNOXC_12430	1437	1150	1999	9	104	1	219	2
SPNOXC_12490	1460	2905	1062	20	244	0	452	5
SPNOXC_12500	1070	4173	1515	29	426	1	626	8
SPNOXC_12520	3290	15850	4810	93	1171	4	2543	37
SPNOXC_12530	465	5959	1647	33	343	1	575	9
SPNOXC_12540	45	389	139	2	26	0	61	1
SPNOXC_12550	91	489	265	0	48	0	86	1
SPNOXC_12560	86	430	160	1	33	0	37	1
SPNOXC_12570	649	5346	2422	51	221	3	572	16
SPNOXC_12580	3312	11988	9376	73	572	4	1886	24
SPNOXC_12590	3598	4428	5699	20	213	1	582	8
SPNOXC_12600	5557	8667	10131	53	296	1	784	13
SPNOXC_12610	1754	2851	2864	27	197	2	559	8
SPNOXC_12620	1385	12730	4116	95	623	5	2578	25
SPNOXC_12630	1340	10558	3663	58	567	2	3195	27
SPNOXC_12640	373	3104	1198	22	187	1	1027	9
SPNOXC_12650	1252	5530	3255	41	252	0	1772	10
SPNOXC_12660	1101	5725	3385	43	377	4	3699	18
SPNOXC_12670	750	7935	2482	60	406	2	867	12
SPNOXC_12680	81	98	40	0	13	0	16	0
SPNOXC_12690	225	2765	815	20	117	1	316	5
SPNOXC_12700	162	1524	436	10	91	1	246	2
SPNOXC_12720	870	3466	2379	18	210	1	268	5
SPNOXC_12730	1611	7489	2674	34	385	1	732	12
SPNOXC_12740	4100	8095	3286	34	463	1	756	23
SPNOXC_12750	5476	8199	8124	31	375	2	650	17
SPNOXC_12760	677	3697	1457	13	245	2	391	4
SPNOXC_12770	961	7643	2341	39	455	2	987	21
SPNOXC_12780	1205	9541	3618	68	572	0	1288	24
SPNOXC_12800	2335	4551	2586	52	231	1	654	8
SPNOXC_12810	22229	172956	29492	110	1012	12	2398	253
SPNOXC_12820	2545	1658	715	10	98	0	189	6
SPNOXC_12830	7518	4454	6206	27	295	0	450	9
SPNOXC_12840	5407	4537	4195	26	285	2	530	11
SPNOXC_12850	1216	1104	815	2	105	1	143	4
SPNOXC_12870	1494	4674	2123	25	269	3	571	9
SPNOXC_12880	1718	5682	5570	49	365	8	741	14
SPNOXC_12890	1368	4681	3833	22	292	0	452	7
SPNOXC_12900	11295	6435	5547	85	574	3	1968	20
SPNOXC_12910	26525	7739	8628	105	695	4	2781	23
SPNOXC_12930	2127	7213	2994	63	520	4	1115	26
SPNOXC_12940	2106	3300	1444	42	424	1	660	5
SPNOXC_12950	5458	8104	3436	64	879	4	1469	16
SPNOXC_12960	355	501	427	1	27	0	53	1
SPNOXC_12990	1807	8203	3447	42	424	3	694	16
SPNOXC_13000	8427	12091	7069	29	358	0	762	30
SPNOXC_13010	37170	91755	40936	203	1501	17	4880	164
SPNOXC_13020	1028	6527	1625	17	148	1	218	13
SPNOXC_13030	5336	12876	4294	101	724	2	1851	34
SPNOXC_13040	5018	9367	5415	88	609	3	1290	22
SPNOXC_13050	2998	8166	3760	44	477	3	793	20
SPNOXC_13080	1836	19541	8361	97	985	7	2116	35
SPNOXC_13090	201	957	374	2	53	0	117	2
SPNOXC_13100	573	5535	1793	26	311	0	505	12
SPNOXC_13120	1071	3950	2528	3	64	0	129	7
SPNOXC_13130	6305	4752	11401	92	850	2	1997	15
SPNOXC_13140	3723	4614	3596	76	629	1	1577	18
SPNOXC_13150	2907	9017	3007	61	652	5	1512	19
SPNOXC_13160	8682	12814	20938	85	1030	7	1959	24
SPNOXC_13170	7547	18879	17283	141	1232	6	2940	37
SPNOXC_13180	5638	9703	6458	71	667	2	1830	24
SPNOXC_13270	2619	7836	3306	42	458	2	813	18
SPNOXC_13280	5725	3849	2899	35	255	0	509	9
SPNOXC_13300	40835	14592	28223	181	1096	8	2889	35
SPNOXC_13310	1229	2333	942	18	161	1	288	5
SPNOXC_13320	1255	2533	1255	15	166	0	348	2
SPNOXC_13340	4288	7407	4001	48	537	4	1320	18
SPNOXC_13350	5581	33453	10729	173	2000	10	3855	76
SPNOXC_13360	678	6116	2764	39	468	1	691	10
SPNOXC_13370	928	10110	3592	63	728	2	1267	14
SPNOXC_13380	1427	11268	6194	165	1464	5	2464	41
SPNOXC_13390	3936	17828	15077	454	4661	23	7262	68
SPNOXC_13400	8889	15900	8539	92	767	9	2038	30
SPNOXC_13420	6229	12464	19713	15	272	4	543	23
SPNOXC_13430	6021	5894	5251	31	255	3	673	19
SPNOXC_13440	5153	8446	3968	28	283	2	614	14
SPNOXC_13460	7954	5782	2559	34	261	1	783	9
SPNOXC_13470	14684	11932	7165	69	652	2	1483	26
SPNOXC_13480	6706	1527	1478	17	169	0	472	6
SPNOXC_13490	22946	12209	10797	127	936	3	2582	30
SPNOXC_13540	3508	1791	877	21	178	1	481	5
SPNOXC_13560	5450	5481	3271	40	382	1	960	18
SPNOXC_13570	15433	27075	7761	18	213	2	345	45
SPNOXC_13580	2901	5163	3467	30	256	1	490	9
SPNOXC_13590	2902	12719	6263	85	936	4	1955	40
SPNOXC_13610	5754	5751	4773	40	463	7	1179	10
SPNOXC_13620	12982	19135	10363	121	1418	3	2958	41
SPNOXC_13630	6561	11370	5709	83	752	2	1291	28
SPNOXC_13640	11233	16391	8521	147	1676	9	3482	45
SPNOXC_13670	4594	5468	3330	27	361	2	772	15
SPNOXC_13680	2074	1052	923	11	95	0	313	0
SPNOXC_13690	7857	10000	4361	53	691	1	1488	26
SPNOXC_13700	6396	6949	2937	51	507	6	1147	16
SPNOXC_13710	6873	9440	6054	53	597	1	1174	26
SPNOXC_13720	1004	7553	4215	46	452	1	851	21
SPNOXC_13730	4952	8190	2813	81	766	11	1885	28
SPNOXC_13740	3013	5052	1700	28	421	0	764	18
SPNOXC_13750	4088	7993	3068	63	648	4	1447	18
SPNOXC_13760	4638	4521	4195	21	262	1	545	14
SPNOXC_13790	2069	3677	1428	10	183	0	525	5
SPNOXC_13820	72451	48899	67153	505	3828	20	13500	122
SPNOXC_13840	7609	4237	2804	52	399	3	1250	7
SPNOXC_13870	3113	7017	3167	46	489	0	696	17
SPNOXC_13880	261	200	95	3	39	0	25	2
SPNOXC_13900	4962	10664	8736	82	800	5	1679	29
SPNOXC_13920	48716	12600	52557	146	1537	11	4616	46
SPNOXC_13930	5895	11697	4142	54	931	7	2209	25
SPNOXC_13940	9863	21897	11052	44	537	4	898	48
SPNOXC_13950	5640	11672	4581	91	856	8	1873	23
SPNOXC_13960	5727	7845	4317	66	664	3	2037	16
SPNOXC_13980	271	275	164	2	42	0	31	0
SPNOXC_13990	1122	4302	3594	45	322	2	669	10
SPNOXC_14000	798	2988	2336	41	199	1	543	10
SPNOXC_14010	721	2499	1241	23	236	2	285	6
SPNOXC_14040	3172	13356	6388	78	858	2	1643	25
SPNOXC_14050	1162	3377	2365	25	217	3	404	13
SPNOXC_14060	5442	2638	6731	60	349	3	1132	15
SPNOXC_14080	3492	5891	3905	45	467	6	1400	21
SPNOXC_14090	805	59	42	0	1	0	8	0
SPNOXC_14100	2785	7701	3324	41	461	1	906	19
SPNOXC_14120	80	66	40	2	11	0	23	1
SPNOXC_14130	828	6447	2018	27	424	1	713	11
SPNOXC_14140	1059	5648	2056	29	360	3	729	11
SPNOXC_14150	699	6267	2078	23	350	0	740	19
SPNOXC_14160	611	4230	2051	38	281	3	842	11
SPNOXC_14170	400	4407	2006	25	312	2	536	8
SPNOXC_14180	379	4959	1866	21	198	0	534	8
SPNOXC_14190	1252	15914	5258	84	999	4	1935	36
SPNOXC_14200	300	2430	1156	9	165	0	308	10
SPNOXC_14210	792	14129	4913	50	764	4	1551	43
SPNOXC_14220	215	2597	782	6	202	0	345	7
SPNOXC_14230	170	3056	816	10	169	1	362	7
SPNOXC_14240	217	1899	780	10	152	1	265	5
SPNOXC_14250	685	7173	3053	34	447	0	880	22
SPNOXC_14260	4242	23699	7606	158	1443	6	3937	67
SPNOXC_14270	1085	4028	1753	14	251	2	439	10
SPNOXC_14300	180	4094	1376	17	201	1	352	8
SPNOXC_14310	153	1949	785	9	102	0	165	3
SPNOXC_14320	745	2533	1035	18	194	1	274	4
SPNOXC_14340	1223	9170	3971	31	528	3	940	30
SPNOXC_14350	800	6862	2695	23	404	0	850	13
SPNOXC_14360	665	10103	3408	72	683	1	1350	29
SPNOXC_14370	2220	5310	2227	53	306	1	875	8
SPNOXC_14380	2515	9615	2867	49	521	0	1220	20
SPNOXC_14400	2614	7837	3360	50	435	2	920	16
SPNOXC_14410	1002	2875	1394	26	216	1	516	12
SPNOXC_14420	1141	4461	2799	40	372	1	855	14
SPNOXC_14430	529	1612	874	11	213	0	338	6
SPNOXC_14450	1219	6414	1802	53	372	2	979	13
SPNOXC_14510	5579	33740	9200	140	1664	6	3583	70
SPNOXC_14520	623	6382	1757	30	398	1	680	12
SPNOXC_14530	3040	34901	10083	174	1746	12	3975	91
SPNOXC_14550	17	41	47	1	7	0	11	0
SPNOXC_14560	473	8561	2223	53	460	4	986	27
SPNOXC_14580	26154	14929	19850	134	910	8	2624	39
SPNOXC_14590	21131	12678	18806	110	857	6	2215	30
SPNOXC_14600	2380	1505	1168	5	99	1	184	3
SPNOXC_14610	16149	19204	12852	75	855	3	1979	55
SPNOXC_14620	24143	14170	12546	158	1321	4	2819	29
SPNOXC_14650	6055	6203	14162	49	375	3	806	18
SPNOXC_14660	1733	3411	2273	29	255	0	499	10
SPNOXC_14710	6222	6770	9751	51	350	3	1011	18
SPNOXC_14720	10388	14722	4348	52	1725	6	2606	38
SPNOXC_14740	5576	6542	2284	36	1378	6	1584	11
SPNOXC_14750	13323	7942	2857	38	1989	15	4002	31
SPNOXC_14760	2206	1496	660	10	620	2	622	9
SPNOXC_14770	4492	10499	3257	67	1277	3	2075	30
SPNOXC_14780	3882	8753	3372	45	1838	8	2212	27
SPNOXC_14790	10139	23158	6107	79	5057	22	6867	76
SPNOXC_14800	10678	33758	9109	114	7987	30	9899	103
SPNOXC_14810	1433	8758	2571	20	1413	5	1644	15
SPNOXC_14820	593	8324	2779	29	460	5	843	14
SPNOXC_14840	425	3891	1532	24	200	3	374	2
SPNOXC_14850	489	7117	2783	31	364	3	703	14
SPNOXC_14860	752	8659	3193	30	434	1	742	13
SPNOXC_14870	118	556	311	1	35	0	53	1
SPNOXC_14890	152	327	161	0	54	1	59	0
SPNOXC_14900	14417	18970	8123	112	1021	5	2214	45
SPNOXC_14970	417	2563	917	10	161	1	264	7
SPNOXC_14980	1933	5878	3023	24	403	2	814	14
SPNOXC_14990	1481	4802	2306	26	316	0	462	9
SPNOXC_15000	2107	13005	4295	148	737	6	1957	38
SPNOXC_15010	1204	2626	1681	16	242	0	392	8
SPNOXC_15020	1291	4128	2634	17	305	0	614	9
SPNOXC_15070	2153	5236	2618	23	286	3	530	13
SPNOXC_15080	2392	3360	8062	49	875	6	5173	23
SPNOXC_15090	2490	5900	6596	82	1074	8	7128	47
SPNOXC_15100	3298	11056	7607	98	1322	7	7557	43
SPNOXC_15110	9296	18404	11623	98	929	5	1887	38
SPNOXC_15120	7281	16569	11247	70	666	4	1130	33
SPNOXC_15130	1794	5671	1542	30	352	2	895	8
SPNOXC_15200	1020	2044	1209	8	152	2	274	3
SPNOXC_15210	1306	2103	1876	7	172	0	342	6
SPNOXC_15220	1900	3754	1905	32	251	3	608	9
SPNOXC_15230	1882	4346	1936	26	240	0	438	9
SPNOXC_15250	5588	6434	4781	48	687	3	1607	14
SPNOXC_15260	3250	9470	4084	56	861	1	1778	27
SPNOXC_15310	39820	15995	55072	235	1325	11	4016	53
SPNOXC_15320	6374	11741	5453	67	998	8	1950	31
SPNOXC_15330	4703	9754	3768	70	787	3	1978	34
SPNOXC_15340	545	979	424	4	105	0	161	2
SPNOXC_15350	3965	3540	1208	26	357	2	821	6
SPNOXC_15360	3644	6211	2155	62	691	2	1503	12
SPNOXC_15370	4011	5863	1852	70	696	2	1884	16
SPNOXC_15380	1244	2079	756	23	246	0	578	6
SPNOXC_15390	4011	8830	3345	66	707	2	1794	21
SPNOXC_15400	1584	1314	634	9	143	1	336	4
SPNOXC_15410	3958	7963	3775	48	655	3	1157	20
SPNOXC_15420	1728	5112	1970	23	385	0	656	12
SPNOXC_15430	159	636	246	2	68	0	98	2
SPNOXC_15440	1280	9792	3352	58	824	3	1329	20
SPNOXC_15450	2137	12231	4280	113	1374	8	2756	37
SPNOXC_15460	1851	2605	2577	23	227	0	457	11
SPNOXC_15470	20569	593955	17887	47	555	37	1237	878
SPNOXC_15480	10112	198251	16412	22	262	9	528	318
SPNOXC_15490	3399	7173	6569	61	497	4	1042	19
SPNOXC_15500	232	360	170	2	47	0	76	1
SPNOXC_15520	1625	7700	2795	52	656	2	1648	14
SPNOXC_15530	31	15	7	0	8	0	4	0
SPNOXC_15540	1585	12814	4779	69	1014	2	2024	25
SPNOXC_15550	538	3378	1214	22	295	2	528	11
SPNOXC_15560	923	10354	3267	51	654	5	1547	21
SPNOXC_15570	415	4538	1425	22	297	2	562	7
SPNOXC_15580	698	7290	3292	37	461	3	859	21
SPNOXC_15590	420	3406	1573	15	234	2	385	5
SPNOXC_15600	4263	8910	4826	43	350	1	1215	23
SPNOXC_15620	90	127	48	0	14	0	11	0
SPNOXC_15630	2062	13385	4270	76	851	8	1840	23
SPNOXC_15640	995	8027	2637	30	240	2	560	17
SPNOXC_15650	1047	5169	1873	16	177	1	355	6
SPNOXC_15660	210	775	167	3	16	0	39	1
SPNOXC_15670	2591	25298	4295	70	595	5	1607	51
SPNOXC_15680	1237	18128	2302	52	419	5	1030	35
SPNOXC_15690	805	9806	3141	41	442	2	998	11
SPNOXC_15700	1381	18101	6683	89	891	1	2019	42
SPNOXC_15710	392	4704	2080	28	259	3	424	11
SPNOXC_15720	464	5908	3080	37	264	1	615	13
SPNOXC_15730	5178	6482	9711	34	225	1	506	11
SPNOXC_15740	1916	6000	3202	33	288	3	535	16
SPNOXC_15750	7460	860	692	3	48	0	99	2
SPNOXC_15760	45885	79347	60287	139	1971	18	6387	142
SPNOXC_15770	15566	1865	1319	8	81	0	581	3
SPNOXC_15780	32155	94084	43172	151	1751	19	9718	189
SPNOXC_15790	12914	50458	13586	59	946	7	3576	112
SPNOXC_15800	751	1703	1392	4	77	0	190	4
SPNOXC_15810	1256	6224	2488	27	293	1	588	12
SPNOXC_15820	1193	13344	3932	111	686	8	2076	20
SPNOXC_15830	1393	17255	5456	82	785	6	2010	43
SPNOXC_15840	683	9073	3446	27	474	2	907	20
SPNOXC_15850	135	1846	498	5	87	0	166	6
SPNOXC_15860	132	1348	397	3	74	0	151	5
SPNOXC_15870	595	8102	2541	32	351	0	752	21
SPNOXC_15880	951	11962	3979	41	560	4	1141	22
SPNOXC_15890	993	8981	4090	37	467	1	1087	23
SPNOXC_15900	282	3138	1057	13	167	2	263	3
SPNOXC_15910	465	8385	2203	46	372	3	884	20
SPNOXC_15920	3688	18150	4935	45	415	2	1344	36
SPNOXC_15930	1744	9208	2807	25	286	3	731	13
SPNOXC_16010	1703	7245	5371	43	337	2	828	9
SPNOXC_16020	87	532	261	7	36	1	50	3
SPNOXC_16030	506	6583	2381	44	395	4	874	13
SPNOXC_16040	1143	10988	4162	67	582	2	1224	20
SPNOXC_16050	639	8321	3007	47	347	2	807	12
SPNOXC_16060	1196	13518	4472	87	697	3	1484	22
SPNOXC_16070	173	1240	597	5	78	0	123	3
SPNOXC_16090	65	372	148	1	21	0	35	1
SPNOXC_16100	1674	16105	5418	76	599	3	1492	33
SPNOXC_16110	3348	7545	4620	51	698	3	1590	25
SPNOXC_16120	3236	4859	2342	56	464	2	1501	18
SPNOXC_16130	1591	10513	4111	69	825	3	1788	29
SPNOXC_16140	2957	15453	5958	91	1214	4	2679	40
SPNOXC_16150	544	1554	737	6	132	1	204	3
SPNOXC_16160	197	262	155	1	31	0	56	0
SPNOXC_16170	300	659	203	1	36	0	54	0
SPNOXC_16190	2298	1608	2243	10	106	1	197	0
SPNOXC_16220	1731	5984	3589	36	251	0	579	11
SPNOXC_16230	1778	4737	3709	25	252	1	370	8
SPNOXC_16240	2602	3582	1479	12	204	1	361	11
SPNOXC_16280	642	8027	2775	46	670	2	947	15
SPNOXC_16290	465	7073	2312	64	420	3	829	18
SPNOXC_16300	387	6686	2469	36	494	3	769	15
SPNOXC_16310	536	5815	2001	19	316	1	674	12
SPNOXC_16320	1070	12630	4453	101	825	2	1991	31
SPNOXC_16330	35421	32449	8433	119	1026	7	2795	83
SPNOXC_16340	21331	20726	5564	42	485	6	1108	40
SPNOXC_16350	18633	19080	8085	39	408	4	890	35
SPNOXC_16360	7067	8850	4510	3	139	1	205	16
SPNOXC_16370	370	558	281	4	50	0	79	0
SPNOXC_16390	505	9086	2641	57	466	2	772	20
SPNOXC_16400	1353	5916	2240	56	434	3	657	11
SPNOXC_16410	2133	6807	2718	50	637	5	733	10
SPNOXC_16420	1861	5254	1760	59	490	4	594	15
SPNOXC_16430	4190	11993	3809	187	1623	2	1249	25
SPNOXC_16440	188	863	335	8	112	1	108	0
SPNOXC_16490	2339	4462	1856	30	469	1	1051	12
SPNOXC_16500	1901	3358	1208	26	231	3	579	10
SPNOXC_16510	2767	4451	2145	45	424	0	1119	13
SPNOXC_16530	688	432	1359	3	41	1	102	2
SPNOXC_16550	8184	15426	5438	69	898	4	1676	39
SPNOXC_16560	916	5827	3353	28	291	1	607	7
SPNOXC_16570	2059	11469	4633	99	878	5	1744	25
SPNOXC_16580	8458	7776	7128	316	2516	12	6831	56
SPNOXC_16590	14097	9538	6625	359	3534	11	8587	53
SPNOXC_16600	5897	5786	3788	132	1397	7	2991	30
SPNOXC_16620	11365	13908	8623	215	2743	8	5963	42
SPNOXC_16630	48922	22246	60827	749	9024	40	20860	123
SPNOXC_16640	20746	20327	15095	115	1143	7	2671	53
SPNOXC_16650	31479	21512	12964	115	905	6	2249	42
SPNOXC_16720	3827	12226	7161	76	608	1	1318	22
SPNOXC_16730	429	3267	1844	10	181	2	288	7
SPNOXC_16740	43645	74732	58527	235	1586	16	5888	135
SPNOXC_16750	1518	6790	3411	36	312	2	578	13
SPNOXC_16760	188	1553	559	5	94	1	207	5
SPNOXC_16770	322	1568	565	5	108	1	195	5
SPNOXC_16800	241	3541	1101	17	228	1	401	8
SPNOXC_16810	2027	6705	4066	29	333	2	828	12
SPNOXC_16820	3153	3838	2873	15	148	0	382	6
SPNOXC_16830	1906	3240	1971	13	199	0	369	14
SPNOXC_16840	1533	3919	1924	18	204	4	418	16
SPNOXC_16850	14	72	21	0	7	0	6	0
SPNOXC_16860	1420	10124	4205	51	564	4	1286	27
SPNOXC_16870	516	2068	1139	11	107	2	250	3
SPNOXC_16880	298	3714	1202	16	214	0	390	5
SPNOXC_16890	114	1337	567	5	89	0	187	3
SPNOXC_16900	596	7949	2630	22	517	3	795	22
SPNOXC_16910	463	10788	3594	51	596	5	868	16
SPNOXC_16920	246	4994	1488	18	282	2	405	10
SPNOXC_16930	4722	9807	17992	48	563	30	909	26
SPNOXC_16950	3767	12855	13342	47	646	6	1669	32
SPNOXC_16960	1985	8299	8966	25	294	2	636	11
SPNOXC_16970	1564	11665	12046	39	393	1	800	16
SPNOXC_16980	286	883	690	5	106	0	200	8
SPNOXC_16990	239	1528	595	9	90	1	194	3
SPNOXC_17000	406	2784	1373	11	153	0	337	1
SPNOXC_17010	163	1063	333	5	95	2	189	0
SPNOXC_17020	234	1483	721	6	108	0	196	2
SPNOXC_17030	341	2258	971	10	131	0	214	5
SPNOXC_17040	184	1478	554	7	90	2	143	3
SPNOXC_17050	40	241	148	1	26	0	28	1
SPNOXC_17060	51111	67516	31025	436	3918	22	16611	175
SPNOXC_17070	21634	29280	9959	279	2672	13	8433	71
SPNOXC_17100	10196	15156	15343	87	753	2	2420	30
SPNOXC_17110	2377	5924	4006	54	303	4	825	13
SPNOXC_17120	1641	2409	2081	20	176	3	471	9
SPNOXC_17130	609	4813	1647	22	267	2	403	13
SPNOXC_17140	1181	4029	2700	35	212	2	389	6
SPNOXC_17150	239	12	14	0	2	0	4	0
SPNOXC_17160	17946	31498	19905	289	2772	18	7145	86
SPNOXC_17170	4825	7591	5212	61	524	5	1505	21
SPNOXC_17180	190	48	51	2	2	0	4	0
SPNOXC_17220	15700	15491	33507	139	1018	7	2658	35
SPNOXC_17260	1626	1350	524	13	191	0	528	3
SPNOXC_17270	3278	10039	4273	51	738	6	1957	12
SPNOXC_17290	1797	4399	1946	15	305	3	760	8
SPNOXC_17310	15445	17362	23089	80	528	6	1891	32
SPNOXC_17320	3336	4879	5364	32	316	3	755	14
SPNOXC_17330	109	824	335	3	77	1	91	0
SPNOXC_17340	6086	6426	3965	47	396	5	1334	18
SPNOXC_17360	5936	12129	5435	71	828	6	1874	28
SPNOXC_17380	1961	4722	2222	31	461	2	1028	13
SPNOXC_17390	7691	16414	5514	117	1658	10	4020	34
SPNOXC_17440	202	1696	663	9	111	1	188	5
SPNOXC_17450	806	8010	2816	47	387	1	1027	14
SPNOXC_17460	1764	22278	8299	158	1336	7	3146	44
SPNOXC_17470	173	2124	759	11	131	1	323	4
SPNOXC_17480	3013	12159	5637	53	525	3	1486	18
SPNOXC_17490	1868	4928	2574	19	272	3	620	11
SPNOXC_17500	1779	7141	3746	36	418	1	917	14
SPNOXC_17510	3125	4639	3204	33	228	7	446	11
SPNOXC_17530	4858	9077	8372	62	591	5	1317	17
SPNOXC_17540	337	2744	931	9	148	1	182	9
SPNOXC_17550	390	5421	1886	18	249	2	482	12
SPNOXC_17560	2361	8253	3943	53	663	0	1411	18
SPNOXC_17580	173	3629	663	10	89	2	156	5
SPNOXC_17600	12612	3624	6466	23	222	1	559	8
SPNOXC_17610	48282	13554	22891	75	788	5	2273	41
SPNOXC_17620	14838	6435	6022	29	403	3	830	15
SPNOXC_17630	16524	8573	7558	46	479	1	935	20
SPNOXC_17640	2189	1484	1812	6	116	1	195	1
SPNOXC_17650	2383	1655	1925	8	96	0	256	1
SPNOXC_17680	2454	399	2353	2	24	0	85	1
SPNOXC_17700	1981	5592	4407	36	310	1	658	11
SPNOXC_17720	1160	6144	2987	42	414	1	1008	16
SPNOXC_17730	3987	9138	6214	53	638	4	2081	17
SPNOXC_17750	2204	20181	6559	118	1216	9	2628	36
SPNOXC_17760	24	90	40	0	4	0	16	1
SPNOXC_17770	56	142	64	0	16	1	28	0
SPNOXC_17790	795	9762	4312	55	554	1	1113	8
SPNOXC_17810	226	1134	519	9	100	0	132	0
SPNOXC_17820	275	3134	1040	6	198	1	320	2
SPNOXC_17840	1749	2628	4597	29	242	0	572	8
SPNOXC_17850	2809	4246	6404	21	274	3	708	14
SPNOXC_17860	4915	3390	11337	35	275	3	873	7
SPNOXC_17880	443	6123	3332	31	399	0	788	12
SPNOXC_17890	576	5937	3648	37	350	3	583	17
SPNOXC_17900	530	8965	2957	61	478	3	1193	21
SPNOXC_17910	429	6629	2833	38	467	4	890	14
SPNOXC_17920	519	8674	3110	33	597	3	1306	15
SPNOXC_17930	335	4977	1932	33	293	1	642	11
SPNOXC_17940	321	3004	1006	18	184	2	395	3
SPNOXC_17950	803	10085	4895	68	554	1	1059	18
SPNOXC_17960	1330	6066	3378	37	359	1	757	12
SPNOXC_17970	7616	7121	13708	55	560	4	1689	23
SPNOXC_17980	7472	12811	8707	78	722	1	1852	27
SPNOXC_18010	1608	7750	3658	44	517	0	948	16
SPNOXC_18020	221	3051	1271	17	180	1	279	6
SPNOXC_18030	290	4375	1821	22	282	2	417	10
SPNOXC_18040	159	2228	826	4	126	1	164	5
SPNOXC_18050	157	1676	544	5	107	1	187	0
SPNOXC_18060	276	2866	1024	10	162	0	277	9
SPNOXC_18080	741	9709	3676	58	610	3	1224	32
SPNOXC_18090	656	11029	4137	53	696	2	1559	23
SPNOXC_18100	3359	6458	7022	27	287	3	748	17
SPNOXC_18110	13382	168576	23027	119	2028	21	3400	267
SPNOXC_18120	3510	38662	8808	78	1054	9	3458	77
SPNOXC_18130	12772	30310	21820	114	1287	5	3942	58
SPNOXC_18150	2073	6413	3959	48	487	6	1312	15
SPNOXC_18160	874	6812	2628	40	429	0	845	10
SPNOXC_18170	239	2075	870	6	140	1	161	3
SPNOXC_18180	295	3562	1234	17	231	1	376	3
SPNOXC_18190	1389	7567	3302	55	539	4	991	14
SPNOXC_18200	564	6667	2676	48	457	5	1032	15
SPNOXC_18210	1871	18399	7421	129	1163	4	2906	52
SPNOXC_18220	6140	15380	11313	141	1293	2	3717	44
SPNOXC_18230	7522	14093	10941	74	920	5	2006	32
SPNOXC_18260	6254	11845	8805	36	491	4	665	25
SPNOXC_18270	8088	14789	10284	133	1290	7	3214	41
SPNOXC_18280	899	1449	517	18	140	0	463	3
SPNOXC_18290	8332	19768	7692	127	1361	4	3261	42
SPNOXC_18330	702	1656	833	10	175	0	303	1
SPNOXC_18340	4298	4728	2101	81	851	4	2028	20
SPNOXC_18370	638	5883	2512	40	372	2	675	12
SPNOXC_18380	530	7271	2787	37	385	0	788	23
SPNOXC_18390	522	5957	2794	16	344	4	584	15
SPNOXC_18410	300	1662	756	16	124	0	213	4
SPNOXC_18420	273	3472	1411	23	239	1	391	6
SPNOXC_18430	192	1362	739	3	108	0	113	4
SPNOXC_18460	2956	10906	4848	83	782	5	1996	29
SPNOXC_18470	1147	4932	1821	28	385	0	822	10
SPNOXC_18480	3427	9785	4482	76	690	2	1864	26
SPNOXC_18490	4415	9817	5809	55	623	3	1360	11
SPNOXC_18500	2288	9478	4043	40	540	3	1261	20
SPNOXC_18530	13438	38461	38426	217	1924	6	4813	78
SPNOXC_18540	8181	19007	33854	68	868	5	1525	41
SPNOXC_18550	1185	6870	3636	44	461	0	1153	19
SPNOXC_18560	911	4739	3190	23	233	1	385	17
SPNOXC_18631	47	84	28	0	6	0	11	0
SPNOXC_18640	3178	13307	5146	88	813	7	1937	33
SPNOXC_18660	722	852	206	5	63	0	114	8
SPNOXC_18670	740	400	2113	1	35	0	84	0
SPNOXC_18680	999	9812	4421	45	474	4	1135	34
SPNOXC_18690	550	4297	2164	21	252	0	470	17
SPNOXC_18700	80	131	106	0	21	0	23	0
SPNOXC_18710	180	2549	490	34	110	2	290	6
SPNOXC_18720	258	1255	655	5	85	2	128	2
SPNOXC_18730	235	398	217	1	50	0	104	1
SPNOXC_18750	674	10596	4362	50	609	3	1110	21
SPNOXC_18760	935	10446	4297	44	618	2	1159	22
SPNOXC_18770	280	1754	910	9	168	1	294	5
SPNOXC_18790	920	9217	3866	42	541	0	1052	24
SPNOXC_18800	745	9565	3654	57	525	4	1478	21
SPNOXC_18810	1263	15726	6323	101	946	3	2127	25
SPNOXC_18820	167	1153	568	6	128	1	255	2
SPNOXC_18830	1455	14946	6994	89	869	4	2009	25
SPNOXC_18840	949	6509	3502	37	444	3	967	12
SPNOXC_18850	281	1981	1011	10	157	1	337	6
SPNOXC_18890	387	6013	2383	27	486	3	906	17
SPNOXC_18900	920	16950	6982	74	1480	7	2756	36
SPNOXC_18910	486	10494	4291	58	704	7	1298	21
SPNOXC_18920	1205	23786	9189	112	1419	8	2906	32
SPNOXC_18930	1005	13352	5003	67	885	1	2424	22
SPNOXC_18970	1470	18480	7030	101	1029	5	2180	46
SPNOXC_18980	1399	9968	3200	42	529	2	1005	23
SPNOXC_18990	14	25	8	0	2	0	4	0
SPNOXC_19000	905	2864	2077	17	175	2	303	7
SPNOXC_19010	2408	8567	5735	44	380	3	759	20
SPNOXC_19020	831	10208	4175	46	679	3	1233	25
SPNOXC_19040	432	5198	1992	35	279	1	744	13
SPNOXC_19060	1501	17750	7296	79	886	5	2228	46
SPNOXC_19070	1559	18866	7693	101	915	4	2312	29
SPNOXC_19090	538	4607	1986	20	270	1	496	17
SPNOXC_19100	500	6370	2739	32	341	0	609	17
SPNOXC_19110	494	6435	2984	36	358	1	767	7
SPNOXC_19130	2430	16649	6284	30	383	4	872	26
SPNOXC_19150	1510	5363	2320	40	377	1	2693	20
SPNOXC_19160	657	2709	1121	15	265	1	1389	6
SPNOXC_19170	573	2781	991	18	169	1	861	6
SPNOXC_19220	1163	1189	908	11	75	0	139	4
SPNOXC_19230	699	5772	3012	29	301	3	602	12
SPNOXC_19240	727	9309	3682	40	531	4	1000	15
SPNOXC_19250	619	8216	2903	45	568	2	1045	15
SPNOXC_19260	68	367	177	3	72	0	70	0
SPNOXC_19300	4437	26587	13762	91	1119	6	2100	49
SPNOXC_19310	12760	7073	3482	54	547	1	1402	13
SPNOXC_19320	11592	8882	3641	85	726	3	1694	15
SPNOXC_19340	1385	3059	3580	28	237	2	523	12
SPNOXC_19350	4417	12363	6942	70	805	4	1514	25
SPNOXC_19360	2533	8029	3420	52	520	0	1215	24
SPNOXC_19390	2776	5776	1778	30	303	1	492	15
SPNOXC_19400	6670	12038	2886	35	349	2	608	17
SPNOXC_19410	2119	6469	1843	23	256	1	591	10
SPNOXC_19420	2578	12564	1137	21	262	1	432	18
SPNOXC_19470	38413	44209	59933	332	2922	15	10483	117
SPNOXC_19480	3424	151846	25699	89	871	14	1879	246
SPNOXC_19510	1276	6227	3304	32	323	2	770	15
SPNOXC_19530	192	1078	480	6	85	0	166	3
SPNOXC_19540	194	1218	484	11	96	1	160	2
SPNOXC_19550	300	3046	1009	16	230	3	464	8
SPNOXC_19580	22941	31246	14074	280	1004	8	4581	65
SPNOXC_19590	1720	3825	3843	22	261	1	715	14
SPNOXC_19610	3308	5907	3449	33	479	3	1015	15
SPNOXC_19620	4749	5944	3632	44	573	1	1571	11
SPNOXC_19630	6406	9159	6055	64	732	2	2165	21
SPNOXC_19650	5890	7504	8044	44	463	1	1602	22
SPNOXC_19660	14083	22504	25957	150	1060	9	3918	54
SPNOXC_19670	10183	11453	19036	84	568	7	2222	28
SPNOXC_19680	1365	2229	3347	14	128	0	328	4
SPNOXC_19720	9906	17301	31246	125	845	7	3102	42
SPNOXC_19730	6859	17396	13459	147	1040	2	2963	44
SPNOXC_19740	2444	1047	1327	24	86	0	368	1
SPNOXC_19750	11015	10462	6265	93	535	2	2228	34
SPNOXC_19760	4014	13859	7706	24	223	3	626	32
SPNOXC_19770	1833	4372	3730	23	239	1	581	7
SPNOXC_19780	4017	9937	6718	60	666	4	1345	16
SPNOXC_19800	812	2932	1681	16	124	0	219	4
SPNOXC_r01	5042	506	4691	476	3214	1467	260	857
SPNOXC_r02	5005	33588	199015	491	44839	4419	3567	1733
SPNOXC_r03	36323	512	2061	355	1135	3071	378	1577
SPNOXC_r04	4899	532	4639	512	3216	1487	251	892
SPNOXC_r05	35790	500	2157	349	1128	3185	366	1668
SPNOXC_r06	4956	500	4566	482	3197	1490	249	830
SPNOXC_r08	35827	500	2168	371	1142	3072	344	1668
SPNOXC_r09	35748	209723	623342	5518	141623	15720	37756	4875
SPNOXC_r10	52	1444	2349	4	84	0	93	0
SPNOXC_r11	50	121	78	6	44	1	29	1
SPNOXC_r12	53	143	90	5	54	4	43	4
SPNOXC_r13	52	148	89	1	49	0	20	1
SPNOXC_t01	2	8	4	0	2	0	4	0
SPNOXC_t02	2	5	3	0	2	0	1	0
SPNOXC_t03	1	13	4	0	2	0	6	0
SPNOXC_t04	0	7	4	2	3	0	2	0
SPNOXC_t05	1	6	3	0	0	0	0	0
SPNOXC_t06	4	7	24	0	0	0	2	0
SPNOXC_t07	5	5	12	0	0	0	0	0
SPNOXC_t08	1	1	2	0	1	0	1	0
SPNOXC_t09	2	13	1	1	3	0	0	0
SPNOXC_t10	0	18	12	0	2	0	7	0
SPNOXC_t11	10	2	1	0	1	0	1	0
SPNOXC_t12	6	2	4	0	2	0	0	0
SPNOXC_t13	0	0	0	0	0	0	0	0
SPNOXC_t14	2	19	1	0	4	0	0	1
SPNOXC_t15	9	20	257	0	9	0	14	0
SPNOXC_t16	6	4	4	0	1	0	0	0
SPNOXC_t17	1	1	21	0	1	0	1	0
SPNOXC_t18	3	2	14	0	1	0	0	0
SPNOXC_t19	0	1	21	0	0	0	0	0
SPNOXC_t20	3	1	26	0	0	0	0	0
SPNOXC_t21	2	0	0	0	0	0	0	0
SPNOXC_t22	10	5	40	0	0	0	3	0
SPNOXC_t23	6	1	51	0	4	0	0	0
SPNOXC_t24	3	1	0	0	0	0	0	0
SPNOXC_t25	16	2	11	0	1	0	0	0
SPNOXC_t26	15	2	16	0	0	0	2	0
SPNOXC_t27	97	24	68	0	2	0	6	0
SPNOXC_t28	85	7	127	0	3	0	20	0
SPNOXC_t29	91	20	90	0	3	0	2	0
SPNOXC_t30	82	5	120	0	5	0	10	0
SPNOXC_t31	9	2	2	0	0	0	0	0
SPNOXC_t32	1	2	9	0	0	0	1	0
SPNOXC_t33	10	39	382	0	20	0	30	0
SPNOXC_t34	13	37	383	1	22	0	29	0
SPNOXC_t35	5	5	55	0	1	0	0	0
SPNOXC_t36	6	1	15	0	0	0	0	0
SPNOXC_t37	203	35	154	1	4	0	7	2
SPNOXC_t38	22	6	182	0	10	0	10	0
SPNOXC_t39	41	13	76	0	6	0	13	0
SPNOXC_t40	36	7	96	0	4	0	6	0
SPNOXC_t41	8	7	40	0	0	0	2	0
SPNOXC_t42	8	8	42	0	3	0	1	0
SPNOXC_t43	143	36	797	2	23	0	16	0
SPNOXC_t44	153	45	858	2	22	0	18	0
SPNOXC_t45	0	2	1	0	0	0	0	0
SPNOXC_t46	5	4	15	1	1	0	3	0
SPNOXC_t47	2	5	14	1	2	0	0	0
SPNOXC_t48	2	3	1	0	0	0	0	0
SPNOXC_t49	17	1	24	0	0	0	2	0
SPNOXC_t50	7	0	0	0	1	1	1	0
SPNOXC_t51	7	2	0	0	1	0	1	0
SPNOXC_t52	11	0	25	0	1	1	2	0
spxA	2547	10580	7474	28	274	0	480	20
spxB	73677	58360	125189	298	2265	27	5894	108
srtA	7457	6463	5016	73	687	2	1762	17
ssb	35956	5490	97711	141	562	12	2276	31
stk1	24163	24571	24301	252	2755	11	8220	97
strH	2495	32781	14363	186	2124	7	4445	88
sufB	23309	12010	5879	55	723	4	1831	30
sufC	15354	7564	3298	47	437	7	1035	16
sufD	18381	9012	4131	55	567	1	1168	30
tag	1776	3488	2420	30	306	2	574	9
tdk	2420	2305	1290	10	184	1	324	3
tgt	2292	7535	3107	45	508	1	1014	13
thiI	6197	8761	4307	77	679	9	1632	17
thiM	8557	6822	4930	27	319	0	770	20
thiN	3858	11667	3686	48	789	5	1714	24
thrB	8626	6218	2840	55	624	2	1246	16
thrS	3734	16004	6416	118	1147	4	2348	42
thyA	1760	4744	2052	24	301	2	587	11
tig	35731	10434	120047	167	942	14	3120	29
tkt	10172	15104	8812	97	1331	4	2918	40
tmk	1212	7356	2426	31	423	2	775	23
topA	12666	15995	7024	92	970	7	2396	27
tpi	16549	8690	12717	76	648	9	2018	33
tpx	2704	27698	3986	20	268	6	481	46
trcF	8674	22393	16837	157	1420	10	3253	55
treA	20370	15523	5702	90	842	9	1618	23
treR	2658	3899	2706	23	221	1	393	10
trmD	9160	12333	6835	84	632	3	1767	33
trmE	5302	8969	5396	71	526	1	1152	12
trpA	356	5283	1871	26	330	3	582	7
trpB	623	11354	3073	100	697	1	1494	21
trpC	364	6437	2023	33	470	3	873	12
trpD	450	4483	1936	22	284	0	499	4
trpE	720	8418	2952	48	562	0	1066	14
trpF	350	4306	1547	23	305	2	529	9
trpG	285	3591	1338	21	240	0	321	4
trsA	6696	16022	22061	110	824	5	2202	28
truA	1569	4154	1911	37	284	2	665	8
truB	1819	7953	3681	51	492	2	1033	13
tsf	26513	14703	91741	154	998	9	4594	45
tufA	268467	84817	402429	1460	8342	77	28191	265
tyrA	6299	8708	6041	90	646	2	1270	15
tyrS	8825	7165	13580	61	683	5	1355	19
udk	3624	7561	7976	43	280	0	626	18
ugl	593	7645	3165	28	437	2	852	10
ung	1430	4704	1448	29	282	2	581	8
upp	23356	15389	49570	95	624	12	1974	42
uppS	11672	8556	3403	65	678	2	1904	20
uvrA	6891	20320	8578	144	1738	6	3793	45
uvrB	7238	20009	7224	120	1240	11	2410	35
uvrC	4824	18938	6259	99	1204	12	2429	35
valS	5997	13103	5857	98	999	3	1937	27
[truncated: 16 more rows]
