# Supplementary material for: Dual RNA-seq in Streptococcus pneumoniae Infection Reveals Compartmentalized Neutrophil Responses in Lung and Pleural Space
Source: mSystems. 2019 Aug 13;4(4):e00216-19. doi: 10.1128/mSystems.00216-19 (PMC6697439; doi:10.1128/mSystems.00216-19)
Supplement: TABLE S4 [file mSystems.00216-19-st004.xlsx]

## Sheet: Sheet1
Feature ID	Neutrophil - SRR065776_1 (GE) - Total gene reads	Neutrophil - SRR065777_1 (GE) - Total gene reads	Neutrophil - SRR065778_1 (GE) - Total gene reads	Pleura - 17-N4_150130_L003_R1 (paired)-1 (GE) - Total gene reads	Pleura - 18-N5_150130_L003_R1 (paired) (GE) - Total gene reads	Pleura - 19-N6_150130_L003_R1 (paired) (GE) - Total gene reads	Lung - 14-N1_150130_L003_R1 (paired) (GE) - Total gene reads	Lung - 15-N2_150130_L003_R1 (paired) (GE) - Total gene reads	Lung - 16-N3_150130_L003_R1 (paired) (GE) - Total gene reads
Yam1	0	0	0	273073	1927347	1155724	33215	285785	19987
Gm10800	1	0	0	240850	796364	182026	33376	239026	118033
Mir6236	0	0	0	934	9413	3280	105	724	63
Gm21738	0	0	0	28510	120140	22550	4221	32236	13747
Hba-a2	0	0	1	3795	5003	67932	60	14038	149
Gm10801	0	0	0	11239	47456	8561	2589	16040	7926
Gm28661	0	0	0	1515	5195	6947	299	1324	348
Gm26870	0	0	0	114533	517236	111833	11954	104363	45541
Gm28437	0	0	0	462	1270	4978	101	687	192
Il31ra	4721	8476	1049	58479	628419	283290	6778	61331	7926
Hbb-bs	0	0	0	622	422	7729	11	2459	17
Gm10925	0	0	0	207	1256	1967	177	236	133
Gm26917	0	0	0	1575	6597	5404	1731	1192	1625
Gm22422	0	0	0	119	72	131	1	29	3
Gm26809	0	0	0	2265	9054	661	350	634	372
Gm29044	0	0	0	6612	19521	6168	5772	6386	7293
RP24-475E12.2	0	0	0	1862	5447	1639	2242	1768	2479
Gm23245	0	0	0	22	103	172	0	2	0
Gm26825	0	0	0	204	851	2934	53	111	62
Gm29474	0	0	0	204	581	184	492	312	457
Cxcl3	1	1	0	938	14824	57	29	241	62
Gm29644	0	0	0	17451	47896	15124	13732	15703	17571
Gm28141	0	0	0	202	453	107	225	130	237
Gm26818	0	0	0	633	1997	535	575	767	686
Hbb-bt	0	0	0	101	150	1545	6	443	16
Gm28330	0	0	0	3586	10744	3116	3412	3692	4447
Gm23008	0	0	0	22	63	45	0	2	0
Ifit3	0	1	0	4296	6480	240	135	423	177
Rpl17-ps9	0	0	0	16	93	536	10	3	9
RP24-403M10.1	0	0	0	1063	3390	838	1185	1546	1473
Gm29343	0	0	0	8901	24546	7749	9594	9325	12021
Gm22513	3	2	0	368	3674	1247	10	135	23
Gnb1l	5493	10853	1422	37598	203906	244689	1473	27837	1716
Gm28145	0	0	0	118	322	116	196	124	212
Gm21292	0	0	0	845	2430	693	457	779	701
Rpl17-ps10	0	0	0	34	187	340	0	29	8
Il1a	1	3	0	3897	11738	158	105	524	117
Gm21440	4	8	3	34347	101060	29272	31004	36559	40911
Txn-ps1	0	0	0	60	276	81	5	23	6
Gm23971	11	10	4	1505	16279	6751	8	341	21
Hba-a1	0	1	1	171	222	2407	6	671	4
Gm28438	0	0	0	50	253	109	55	92	28
Gm28849	0	0	0	2399	7734	2113	2121	2717	2861
Snora74a	0	0	0	14	93	87	0	5	1
Rps27rt	0	0	0	19	37	212	3	4	3
Snord34	0	0	0	8	58	18	0	2	1
Gm28956	0	0	0	18588	48477	15678	17824	17787	21262
Gm9818	0	0	0	59	168	45	95	94	121
Gm29352	0	0	0	108	348	113	209	148	235
Snord57	0	0	0	14	28	21	0	2	1
4930515G13Rik	0	0	0	121	277	88	171	153	213
Gm20831	6	4	0	19692	55282	17599	19546	19967	24346
Gm25848	0	0	0	16	101	36	0	1	1
Gm23262	0	0	0	21	6	77	0	7	0
Scarna10	0	0	0	47	124	105	0	9	5
Sspn	17	118	33	6105	29886	11579	1789	4254	777
Gm29206	0	0	0	5777	14920	4908	5660	5594	7196
RP24-339P17.3	0	0	0	729	2179	598	758	706	1026
Ifit1	0	3	0	3427	5998	315	130	282	140
Gm22614	0	0	0	14	97	44	0	4	3
Eno1b	0	0	0	221	1775	840	121	132	115
Isg15	0	0	0	313	1094	59	18	64	15
AL589742.1	0	0	0	70	122	143	2	39	1
CH36-326H15.13	0	0	0	169	578	180	173	158	234
Gm6060	0	0	0	99	319	70	121	128	152
Vmn1r139	3	5	4	5254	14928	4289	5042	5318	6778
Scarna13	0	0	0	28	153	60	3	9	2
Gm28533	0	0	0	489	1254	407	457	469	645
Rnu12	1	2	1	293	1678	895	7	79	8
Gm8257	7	11	1	10107	28928	8211	10373	10269	13044
Gm29159	0	0	0	57	178	70	148	87	88
UBC	0	0	0	9	213	159	15	35	25
Gm28817	0	0	0	4484	10735	3566	5099	4867	6264
Gm15951	0	0	0	65	185	59	80	73	65
Gm26804	0	0	0	21425	57999	17992	20358	21431	26172
Rpl37rt	0	0	0	445	825	2674	130	192	119
Gm28967	0	0	0	33	104	59	2	11	7
Snord22	0	0	0	16	36	29	1	2	2
Gm21882	0	0	0	168	466	153	209	220	289
Gm21913	0	0	0	171	406	168	196	139	185
Gm22879	0	0	0	9	16	18	0	0	0
I830012O16Rik	0	2	0	1684	2459	142	99	183	125
Gm7266	0	0	0	19	116	113	8	21	5
Gm7942	0	0	0	676	1703	465	608	667	820
RP23-354D10.2	0	0	0	31	236	37	3	8	4
Hcar2	0	0	0	368	1045	53	24	94	33
Prg4	0	1	1	234	2067	5820	129	169	202
Gm29364	0	0	0	464	1342	413	723	530	656
4933404O12Rik	0	0	0	1255	8850	2920	251	1213	252
Gm15280	0	0	0	101	261	46	116	95	143
Gm10709	0	1	0	38	180	274	52	42	28
Speer7-ps1	0	3	0	4595	12616	3649	4152	4660	5724
Gm5835	0	0	0	43	208	358	19	35	25
RP23-431L24.1	0	0	0	143	515	80	64	195	147
Gm15035	0	0	0	202	523	236	222	281	303
Srsx	0	0	0	159	367	83	244	167	289
Gm15255	0	0	0	30	73	39	25	25	45
Rsrp1	0	0	0	160	698	1005	42	93	36
Gm29397	0	0	0	1	13	106	0	1	1
Gm15287	0	1	0	1124	3117	915	2101	1474	2201
Gm14738	0	1	0	317	917	271	383	292	517
Trim30b	0	0	0	1687	6053	798	146	318	193
Rsad2	7	13	0	7677	14449	1148	200	1071	250
Ccl4	5	10	1	1040	3968	34	27	162	50
Gm29566	0	0	0	1383	3007	827	813	1429	1205
Gm13105	0	0	0	293	528	157	368	282	451
Snord60	0	0	0	2	5	21	0	0	0
Tmem56	93	225	52	3120	25340	14506	955	2974	1231
Gm28238	0	0	0	61	186	59	66	86	98
Gm16513	0	0	0	492	1282	416	546	438	623
Gm28217	0	0	0	117	300	69	74	105	120
9130204L05Rik	0	0	0	260	787	232	249	236	308
RP24-448M19.1	0	0	0	132	302	82	203	101	164
Asmt	11	56	5	594	2117	637	568	1120	725
RP23-241H7.1	0	0	0	42	257	389	20	61	38
9330185C12Rik	0	0	0	5411	26563	5764	1858	6506	1620
Gm13822	6	6	0	446	2330	392	177	607	298
Vmn1r-ps73	0	0	0	158	665	203	178	175	222
Gm23442	0	0	0	8	28	20	0	0	0
Gm11143	0	0	0	1605	4961	1428	1276	1445	1701
Gm25776	0	0	0	10	26	21	2	3	3
AW822073	0	0	0	280	673	206	532	314	564
Iglc2	0	0	0	88	205	383	54	59	65
Gm15249	0	1	0	321	781	173	285	351	414
Scgb2b23-ps	0	0	0	2573	7705	2274	2737	2906	3434
RP23-464I9.1	0	0	0	28	68	20	26	27	24
Gm15087	0	0	0	102	331	93	133	143	161
Gm13086	0	0	0	197	514	162	263	183	343
Gm21847	3	11	3	17377	49954	13813	18999	18814	23132
Mup-ps24	0	0	0	23	74	24	20	33	22
BC061212	0	0	0	412	1098	310	473	422	537
Tcte2	2	25	3	53381	34314	6758	8425	16748	12335
Gm15276	0	0	0	29	162	39	54	51	70
Pirb	0	0	0	288	3093	875	88	170	112
RP24-88F2.2	0	0	0	123	403	107	171	164	268
Cd47	0	0	0	2781	21061	4405	655	1535	736
Gm24312	0	0	0	4	33	14	1	2	2
Gm28132	0	0	0	52	45	41	24	51	23
1700029F12Rik	1	2	0	1095	3230	768	1304	1403	1596
GM6763_1	0	0	0	905	2628	743	780	983	1111
Gm12840	0	0	0	45	277	34	39	71	59
Gm16522	0	0	0	385	974	298	462	454	533
Gm28541	0	0	0	70	322	62	74	90	116
RP24-13G16.1	0	0	0	320	620	209	179	233	315
Gm28768	0	0	0	33	86	27	41	31	50
Rnu3b2	0	1	0	12	39	109	1	5	0
Gm7682	0	0	0	251	584	186	257	203	335
Slfn5	2	11	1	3560	6615	1215	100	385	139
Gm26779	0	0	0	350	1192	374	372	381	473
Gm28997	0	0	0	42	259	51	65	76	114
1700049E17Rik2	0	0	0	478	1274	342	544	482	591
Gm6502	0	0	0	222	568	141	229	191	258
Gm29003	0	0	0	362	897	265	251	201	295
Gm20816	0	0	0	226	414	149	100	143	189
Gm15433	0	0	0	66	197	65	96	49	104
Gm26758	0	0	0	7119	18954	5290	6180	7138	8154
Iigp1	1	2	0	540	2271	2423	266	527	336
Gm14385	0	0	0	75	173	56	88	76	90
mt-Rnr1	713	1429	261	39141	217688	221792	10219	41817	11420
Ccdc50-ps	0	0	0	21	92	158	18	12	23
CH36-252L11.2	0	0	0	35	148	9	69	47	72
Gm15174	0	0	0	90	312	83	149	141	171
Gimap4	0	0	0	269	513	1189	98	101	136
Prodh2	1	6	0	1415	4314	1211	1765	1702	2102
Snora7a	0	0	0	13	9	13	0	0	0
Gm28848	0	0	0	1029	3289	893	1056	1127	1436
D5Ertd577e	1	1	0	1995	6016	1829	1877	2065	2434
Cxcl2	30	62	9	5499	24754	170	59	787	77
Mcemp1	0	0	0	247	678	148	37	59	36
Patl2	42	84	16	3130	12349	6313	811	1258	1043
Pydc4	0	0	1	1731	5355	3173	757	846	923
1700024B05Rik	0	4	0	4429	12059	3339	4294	4680	5569
Gm21064	0	0	0	2853	8107	2462	3042	3176	3939
Gm12250	2	9	2	407	951	311	9	47	18
Gm21119	2	2	0	1779	4510	1384	1318	1442	1723
Gm20504	0	0	0	89	456	85	173	164	231
Gm9758	0	0	0	313	883	304	363	324	402
Gm15258	0	0	0	47	150	43	39	25	48
Gm8871	11	13	2	6497	18957	5503	5778	6749	7407
Gm5864	0	0	0	21	40	157	16	12	15
Gm15250	1	1	0	181	546	172	281	214	408
Aurkc	0	0	0	553	1280	403	628	552	807
Gm10354	0	0	0	318	900	270	365	375	437
E330014E10Rik	0	1	0	1993	5218	1471	1873	1942	2231
Rnu11_1	0	0	0	1	56	9	0	1	0
H2-Q7	2	7	0	259	464	1217	69	85	86
Vmn1r-ps128	0	0	0	124	316	85	135	103	197
Gm25890	0	1	0	16	103	42	0	4	0
Gm904	0	0	0	476	1240	378	625	477	667
Gm21989	47	53	12	14314	37034	10923	16237	14418	19698
RP24-374C7.1	0	0	0	15	55	70	23	18	29
Chil3	0	0	0	614	6624	652	665	2488	600
Gm13393	0	0	0	326	1223	282	483	469	561
Gm29216	0	0	0	10	81	52	1	17	3
BE692007	0	0	0	389	1079	1893	108	119	153
Gm14467	0	0	0	18	54	11	17	19	27
Gm9428	0	0	0	102	288	97	135	137	183
1700030N03Rik	0	0	0	8509	23787	5950	7578	7637	9405
RP23-436F15.6	0	0	0	144	473	111	185	193	301
RP23-203H5.5	0	0	0	36	47	11	22	24	23
Scgb1b30	0	0	0	335	1032	231	378	384	499
Gm19503	0	0	0	1	28	32	0	5	2
Gm28062	0	0	0	197	1074	2047	72	108	73
Rmrp	1	3	0	18	340	214	0	15	0
RP24-226L19.2	0	0	0	103	460	93	112	121	196
RP23-359A23.2	0	0	0	125	265	62	133	165	152
Gm5157	0	0	0	409	1001	277	397	351	485
Gm20401	0	0	0	106	212	66	94	113	120
Snord21	0	0	0	2	12	10	0	1	0
Gm13044	0	0	0	11	75	4	15	28	25
1600010M07Rik	0	0	0	5463	31716	8794	1699	5028	1933
Gm17019	0	0	0	260	616	183	274	225	374
Gm23639	0	0	0	7	9	12	1	4	0
Gm28336	0	0	0	31	64	19	41	18	30
Gm28811	0	0	0	77	121	45	25	25	51
Gm8334	0	0	0	131	244	90	366	146	254
Gm10193	0	0	0	3	11	32	2	1	4
Peak1	0	0	0	4972	33399	19614	2099	4342	3035
Gm22988	0	0	0	11	16	6	1	1	2
Igkv1-132	0	0	0	64	42	33	16	19	17
Igkv11-125	0	0	0	47	54	8	26	19	29
Gm5891	0	0	0	796	1772	580	670	688	863
Gm10662	0	0	0	760	1818	586	777	699	886
RP23-348C6.6	0	0	0	11	35	13	4	3	1
Gm8812	0	0	0	10	35	45	4	5	2
AI838599	0	0	0	898	2618	672	1103	1042	1358
Gm7776	0	0	0	21	120	52	11	27	14
Gm29194	0	0	0	194	463	155	238	172	209
RP23-415L22.2	0	0	0	285	581	219	222	183	287
Gm7308	0	1	0	13	93	77	7	9	10
Gm12573	0	0	0	11	68	8	23	31	36
Gm22984	0	0	0	2	35	4	0	5	0
Gm21769	0	2	0	237	570	311	222	208	302
Rtp4	1	3	2	783	2158	551	67	133	62
Gm7647	0	0	0	169	290	97	151	97	148
Ms4a8a	0	0	0	197	1746	1300	200	333	212
RP23-448H3.2	0	0	0	125	473	162	68	86	97
Gm14710	1	0	0	399	1641	398	469	610	645
Ighd	0	0	0	176	401	1183	89	124	141
CH36-326H15.6	0	0	0	87	184	82	258	178	192
Gm6902	0	0	0	301	890	271	314	318	366
RP24-114E18.7	0	0	0	32	146	88	62	36	51
Gm27154	0	0	0	15	47	10	8	20	20
Gm26734	0	0	0	83	262	76	85	89	95
4930468A15Rik	1	3	2	967	3198	830	636	1101	947
4930467E23Rik	1	1	0	1183	3206	910	930	1168	1189
RP24-350F17.2	0	0	0	548	1689	402	483	551	583
Gm15253	0	0	0	20	34	6	23	26	21
Mir142hg	0	0	0	49	220	123	7	25	16
Gm10807	0	0	0	38	58	18	10	22	33
Gm29221	0	0	0	499	1078	465	348	449	582
Gm25791	1	2	0	13	138	157	0	4	1
Ifi205	1	0	0	1131	4827	1111	222	485	385
Wfdc21	0	0	0	261	1258	76	106	135	112
RP23-354D10.5	0	0	0	1214	3504	1062	1187	1201	1471
RP23-291L24.5	0	0	0	166	820	174	73	116	130
Prl7c1	0	0	0	348	1012	308	239	262	336
Gm4955	0	2	1	853	2617	1412	397	503	511
AU020206	0	0	0	337	1029	1084	209	380	234
Gm13284	1	1	0	359	1260	286	373	380	509
Gm21788	0	0	0	41	57	12	42	34	42
Gm28810	0	0	0	23	61	17	38	24	34
Rn7sk	30	99	14	4439	12441	3333	223	614	88
Gm13773	0	0	0	899	2573	676	1014	896	1210
Gm28134	0	0	0	169	467	118	163	211	248
Llph-ps2	0	0	0	7	28	39	5	1	6
Gm16242	1	0	0	891	2496	720	1324	1072	1519
Gm9845	2	1	1	276	998	132	22	70	22
Gm6410	0	0	0	457	1422	393	501	590	724
Gm10524	0	0	0	73	259	93	48	71	77
Gm22009	0	0	0	8	14	35	0	7	0
4933403O03Rik	0	0	0	100	232	89	203	88	194
Gm13775	2	4	0	843	2525	689	900	889	1025
Gm15313	0	0	0	66	146	57	85	76	74
Gm9789	0	0	0	15	55	19	8	21	20
Gm7437	159	149	23	2379	6511	1818	2365	2674	2971
Gm14357	0	0	0	31	116	45	22	21	17
Gm13771	0	0	0	4	19	22	2	0	2
Gm16025	2	4	3	943	2110	672	1077	797	1238
Serpine1	0	2	0	138	3242	119	132	215	153
Obox1	3	5	1	8107	21522	6183	8598	8990	10536
n-R5s130	0	0	0	2	20	7	0	0	0
Mup6	2	3	1	1978	5827	1551	2158	2383	2690
Snhg1	0	0	0	75	352	198	32	41	32
Gm336	0	0	0	35	119	125	33	16	23
Gm26397	0	0	0	3	12	11	0	1	0
Gm10045	0	0	0	9	19	50	2	4	2
Gm21870	0	0	0	46	158	51	38	22	39
Gm12897	1	0	0	845	2376	744	730	817	931
Gm28068	0	0	0	845	2225	543	650	812	832
1010001B22Rik	0	0	0	43	103	34	58	50	85
RP23-396C13.1	0	0	0	47	147	37	63	43	63
Gm20719	0	0	0	50	178	46	77	66	95
Gm22326	0	0	0	20	32	13	11	18	8
RP24-73D21.4	0	0	0	94	139	53	252	175	170
Rnu1b6	0	1	0	9	86	26	0	1	3
Gm5456	0	1	0	4	324	32	8	15	3
Gm7982	0	0	0	210	713	113	140	374	262
Gm15914	0	0	0	13	19	20	32	11	32
Gm28506	0	0	0	6	30	2	11	12	8
Gm2427	0	0	0	552	1551	613	422	433	605
Gm29042	0	0	0	17	58	19	38	16	30
Igkv14-126	0	0	0	6	12	51	3	2	3
Gm28986	0	0	0	54	129	41	57	43	64
Gm5622	2	5	1	4787	14191	3900	4737	5187	6059
Gm9285	11	13	3	3431	9477	2714	3940	3728	4831
Gm28502	0	0	0	116	387	104	145	140	172
RP23-431L24.2	0	0	0	186	504	102	192	288	222
Gm28887	0	0	0	440	990	312	379	421	453
Nlrp9b	1	6	1	2811	8287	2256	2902	3160	3527
Il1rn	10	35	5	7099	29457	289	303	1669	382
Gm26991	0	0	0	809	2323	565	899	1007	1083
9830004L10Rik	0	0	0	309	1026	224	318	295	428
Rpl17-ps8	0	0	0	14	15	60	4	6	2
6720427I07Rik	0	0	0	32	113	223	30	17	26
Selt	0	0	0	358	1370	1255	128	226	158
Mup-ps25	0	0	0	20	53	11	22	15	15
Fam154a	7	31	1	3462	18568	3801	1508	2365	1875
1110025L11Rik	0	0	0	36	51	16	38	26	20
Gm5525	0	0	0	31	118	92	35	35	37
RP23-404D8.10	0	0	0	19	98	55	10	11	17
Snora24	0	0	0	0	12	12	1	2	0
Gm16429	0	0	0	113	353	97	79	124	162
1700003C15Rik	0	0	0	2068	6115	1709	1689	2067	2203
Mup2	0	1	0	762	2325	605	912	842	1034
Iglv3	0	0	0	2	22	49	9	3	4
Bglap3	0	0	0	170	553	124	250	218	263
Snora30	0	0	0	4	0	12	0	1	0
Igkc	5	4	1	67	134	737	2	7	4
Gm29408	0	0	0	12	13	9	33	12	34
Cxcl1	0	0	0	98	284	17	14	22	16
Gm25939	3	4	0	111	326	223	1	29	1
Gm12077	1	0	0	35	73	24	54	36	60
1810026B05Rik	0	0	0	352	1662	1367	75	199	106
Snord15b	0	0	0	3	11	11	0	4	0
Gm4951	0	1	0	681	2757	2774	517	814	679
Gm28664	0	0	0	441	1091	408	402	453	483
Snord110	0	0	0	1	1	7	0	0	0
Gm16026	2	0	3	1855	4894	1490	2116	1859	2617
D230017M19Rik	0	0	0	702	5892	1852	368	437	411
Vmn1r-ps45	0	0	0	48	110	23	34	28	35
Gm13621	0	0	0	40	134	29	61	47	61
Gm21990	0	0	0	18	38	13	11	16	22
Gm15199	1	5	3	707	2235	617	819	827	972
Gm29060	0	0	0	406	1027	462	368	320	427
Gm21761	0	0	0	691	2135	549	707	799	930
Gm25789	0	0	0	5	2	3	1	0	0
Pydc3	0	0	0	1152	2576	789	331	452	450
Gm11795	2	2	0	167	530	138	196	197	280
RP23-123L9.5	0	0	0	12	79	21	13	13	11
Ssty2	0	0	0	103	216	89	114	95	150
Gm29125	0	0	0	125	464	105	191	227	250
Gm6507	0	0	0	59	142	46	67	64	97
Art2a-ps	5	5	0	104	509	735	114	98	106
Fmo3	14	19	0	1297	3503	973	1377	1324	1670
Eif1-ps1	0	0	0	8	46	15	6	4	2
RP23-257D2.7	0	0	0	20	48	29	11	20	23
Gm28210	0	0	0	17	54	15	29	20	25
C1qb	1	0	0	99	289	529	73	69	71
Tex24	0	0	0	207	489	163	181	166	232
Gm3173	0	2	0	3692	9714	2888	3876	3845	4860
Hnrnpdl	0	0	0	116	486	433	36	80	56
Gm10109	0	0	0	249	659	190	327	339	346
Gm9169	0	0	0	11	71	26	11	25	21
Gm9597	0	0	0	120	315	103	129	95	159
Gm13081	0	0	0	210	615	205	224	212	274
Gm12783	1	1	0	135	367	99	178	130	194
Gm27019	0	0	0	11	46	19	8	5	8
Gm23472	3	3	1	105	470	330	2	37	11
Gm23947	0	0	0	1	23	3	0	1	0
Cdk8	11471	22508	2856	56537	292153	83737	5658	47125	3375
Gm28917	0	0	0	15	19	4	15	27	15
Gm29284	0	0	0	98	277	69	135	92	154
Art3	9	12	3	5986	8108	686	906	1011	1146
Clec7a_1	0	0	0	602	690	381	155	267	223
Nlrp4e	2	15	1	2557	6404	1909	2337	2600	2953
Gm20472	4	25	1	3791	10372	2944	4678	4421	5652
Gm24447	0	0	0	12	46	9	1	3	5
C1qc	0	0	0	51	120	287	19	23	37
Gm12590	1	0	0	49	227	39	118	81	120
Gm12081	0	0	0	157	416	134	181	214	206
Gm20434	0	0	0	65	113	65	61	53	91
Gm3383	2	15	0	8145	22065	5997	8094	8834	10276
Sprr2a2	58	154	38	2065	5745	1648	2019	2138	2681
Gm14136	0	0	0	89	273	71	197	116	160
Gm21921	0	0	0	46	116	31	38	25	53
RP23-433B11.1	0	0	0	125	299	75	152	109	150
Gm13148	0	0	0	35	93	12	30	35	30
Slc7a15	1	2	1	2992	8465	1658	1942	2056	2469
Zscan5b	2	3	0	641	2032	510	690	818	913
Gm17154	0	0	0	103	219	64	73	65	95
Gm14553	106	351	42	2233	5951	1537	2101	2426	2641
Gm14296	0	0	0	1319	3573	1255	1307	1489	1645
Gm29568	0	0	0	69	138	48	66	46	76
Gm29193	0	0	0	1022	2712	746	1209	1240	1377
Gm24830	0	1	0	8	59	27	1	3	1
Gm10780	0	0	0	11	39	6	10	22	15
Gm17129	0	0	0	18	50	19	16	21	18
Igkv9-123	0	0	0	29	38	6	66	18	27
Gm6509	0	0	0	71	317	86	69	100	155
Gm26247	0	0	0	1	9	6	0	0	0
Smok2b	1	2	0	274	673	222	219	289	325
Xaf1	1	7	0	564	2054	453	128	172	127
Gm14023	1	3	0	1000	2423	49	53	234	103
AA792892	1	5	0	1715	4846	1348	1807	1897	2264
E330010L02Rik	3	5	0	1370	3958	1101	1288	1481	1739
Cxcl9	0	0	0	433	482	77	91	251	78
Gm20809	0	0	0	76	204	101	60	68	60
Gm9286	0	2	1	1688	4859	1366	2352	2135	2670
Gm14365	0	0	0	28	52	14	35	22	32
Gm21820	0	0	0	36	119	35	66	54	76
1700010N08Rik	0	0	0	2628	6954	2026	2598	2601	3192
Gm28575	0	0	0	19	49	9	20	10	23
BC080695	0	2	0	816	2334	627	935	975	1179
Gimap8	0	0	0	244	607	1023	169	173	173
Vmn1r79	0	0	0	46	82	17	30	48	40
Gm3261	0	0	0	18	43	16	14	9	17
E230016K23Rik	20	47	9	624	2253	3082	549	762	648
Gm13370	0	0	0	6	5	44	0	1	0
Sprr2c-ps	0	0	0	14	31	5	11	7	15
Clec2g	57	116	20	1348	4102	12916	790	856	971
Gm19980	0	0	0	98	141	323	30	45	42
Igkv1-135	0	0	0	21	53	40	14	18	17
A330023F24Rik	0	0	0	1809	5690	2509	538	816	755
RP23-147F6.6	0	0	0	4	17	1	11	10	8
Gm2666	0	1	0	34	134	44	77	62	75
Stxbp3b	0	2	0	54	169	128	40	35	45
Gm20821	0	0	0	80	252	71	85	93	157
Olfr405-ps1	1	1	0	419	1041	312	478	469	548
C230088H06Rik	0	0	0	16502	46084	14728	15008	16159	18903
Gm28398	0	0	0	17	36	15	25	17	20
Vmn1r3	0	0	0	45	73	19	18	14	19
Gm10696	0	0	0	128	360	121	159	180	190
RP23-455B5.3	0	0	0	123	339	103	125	127	157
Kmt2e	0	0	0	1065	5234	4304	560	809	674
Gm25815	0	0	0	1	14	5	0	0	0
Rpl21-ps15	0	0	0	5	3	44	1	4	1
Ccl3	12	39	6	1348	7270	54	47	205	63
Gm10330	0	0	0	40	133	47	34	42	46
Pou2af1	0	1	0	382	1104	1972	300	297	347
Gm17051	0	0	0	14	41	20	12	14	14
Olfr1444	0	0	0	49	74	24	113	51	58
Gm10681	4	8	1	1267	3558	989	1306	1318	1597
4930523C07Rik	0	0	0	769	1887	2202	370	393	379
Hexb	4675	9838	1158	70690	234549	153267	7087	82547	4356
Olfr564	0	0	0	48	65	19	32	28	56
Gm28763	0	0	0	15	48	11	27	13	15
RP24-389K21.1	0	0	0	18	107	46	9	54	20
Gm29146	0	0	0	112	361	81	114	128	140
Gm11927	0	0	0	44	104	32	52	45	45
Gm20438	0	0	0	71	225	95	52	40	56
RP24-130I14.2	0	0	0	77	267	71	103	108	162
Gm28074	0	0	0	120	295	83	117	70	101
Gm5849	0	0	0	67	183	52	92	72	91
Ttll2	0	0	0	71	136	51	64	62	96
Chil1	0	0	0	238	1284	55	62	92	94
Olfr1474	0	0	0	32	90	26	14	20	26
Kdm7a	0	0	0	1993	5752	2759	662	928	864
Gm29433	0	0	0	165	507	156	174	220	264
Gm21883	0	0	0	42	98	35	39	36	57
Gm17613	0	0	0	37	91	12	34	43	46
Ear1	2	3	0	1922	5349	1548	2111	2168	2735
Gm6468	0	0	0	83	223	76	87	87	116
Gm29671	0	0	0	99	329	103	137	94	150
Gm24134	0	0	0	0	3	6	0	0	0
Gm20747	0	0	0	66	231	75	57	84	101
Gm17155	0	0	0	75	194	65	69	75	87
Gm7895	0	0	0	23	95	57	28	25	24
RP23-61D6.5	0	0	0	34	200	184	13	35	16
Gm11309	0	0	0	775	2331	605	847	833	1077
Gm15112	0	0	0	56	110	10	39	26	40
Gm3005	10	9	1	7290	11974	3617	3951	5217	5426
Gm29580	0	0	0	16	45	9	28	13	24
Gm3259	1	1	0	1281	3427	1026	1064	1150	1492
Gbp2	9	26	4	7601	16457	2051	246	773	313
1700001F09Rik	0	0	0	162	530	154	179	160	238
Gm11800	0	1	0	38	109	26	54	36	44
Vmn1r238	0	0	0	34	75	24	28	20	38
Gm29023	0	0	0	108	356	143	62	132	131
Igkv10-96	0	0	0	14	17	24	7	5	9
Gm8138	0	0	0	187	469	150	283	216	297
Smok2a	0	0	0	216	584	164	137	193	233
Gm4027	0	0	0	131	285	142	105	134	164
Gm20946	0	1	0	228	550	219	196	261	262
Gm26621	0	0	0	55	248	109	62	91	76
Gm12873	1	0	2	572	1417	311	525	698	683
Gm29087	0	0	0	1175	3229	965	1212	1240	1435
Gm28482	0	0	0	325	842	312	267	366	331
Irf7	2	7	1	418	839	291	37	49	43
Ccl12	0	0	0	45	190	25	17	15	18
Hmgb1-ps2	1	0	0	16	37	92	2	7	9
Gm10256	1	1	0	1214	3530	1377	1226	938	1361
RP24-242C4.2	0	0	0	108	289	77	182	150	140
Gm28933	0	0	0	16	72	91	33	14	20
4932415D10Rik	0	0	0	90	278	93	109	94	121
Trav14-3	0	0	0	64	164	51	82	73	95
RP23-442I7.3	0	0	0	16	65	50	8	13	17
Nrros	0	0	0	299	775	1571	246	211	267
Gm14088	0	0	0	8	17	10	5	13	8
Gm23444	5	2	1	83	440	320	1	18	7
Ighv8-5	0	0	0	16	38	9	12	14	15
Gm20482	0	0	0	238	544	182	169	193	188
Gm10660	0	0	0	396	1301	268	420	460	570
Olfr1303	0	0	0	34	72	22	16	33	14
Igkv12-44	0	0	0	14	30	17	7	6	9
C87414	1	3	0	1127	3257	909	1239	1276	1456
Gm26996	0	0	0	481	1396	397	284	426	417
AI607873	8	20	4	3169	7475	2244	259	563	289
Aoc1	0	0	0	410	1234	369	396	423	573
Sfi1	91	154	19	16128	47205	14821	19399	17369	24292
Il1f6	0	0	0	320	986	215	256	338	288
Gm24497	6	7	0	112	433	346	1	23	5
Speer4e	0	0	0	171	380	144	189	116	152
F830016B08Rik	0	0	0	166	598	489	198	233	240
Gm25080	0	0	0	2	20	0	0	0	0
Gm15389	0	0	0	175	613	171	167	218	231
Tmem92	0	0	0	151	527	136	257	188	277
Gbp8	2	10	0	3444	9461	4131	1638	2080	2099
4932414J04Rik	0	1	0	515	1330	426	442	532	629
Gm12185	27	87	13	5932	10651	7390	1222	1828	1460
Gm9732	0	0	0	211	540	214	180	223	227
Gm19587	0	0	0	11	50	19	2	6	2
Gm4841	2	0	0	126	373	174	91	146	125
Gm25360	3	8	0	32	520	242	7	18	4
Gm5662	0	0	0	117	334	93	141	117	153
Mrgpra3	1	2	0	399	1069	274	354	394	476
Gm18222	0	0	0	39	128	35	64	64	83
Gm26914	0	0	0	7	22	4	4	8	6
Igkv13-84	0	0	0	19	36	7	5	9	9
Gm8300	0	0	0	117	352	94	125	129	130
Gm23959	0	0	0	17	18	3	12	6	18
Gm20797	0	0	0	32	88	21	35	31	52
Spt1	0	0	0	98	290	92	100	97	101
Olfr167	0	0	0	36	50	25	24	22	17
Nlrp9c	6	14	4	2293	7159	2009	2604	2660	3368
Gm25603	0	0	0	4	5	3	1	2	1
G430049J08Rik	0	0	0	74	252	62	85	86	143
6530401F13Rik	2	8	0	760	2064	554	634	863	951
RP24-252K15.3	0	0	0	9	48	8	3	3	2
Gm7247	6	31	14	6250	18194	4690	5794	6791	7625
Prl2c3	0	0	1	261	672	281	232	228	278
Gm14331	0	0	0	144	398	112	196	218	221
Gm21868	0	0	0	81	141	64	8	41	79
Gm14658	0	0	0	8	28	3	9	8	19
Gm29653	0	0	0	12	53	6	30	12	24
Gm28948	0	0	0	121	212	79	96	76	104
Cd59b	0	5	2	646	1878	449	560	735	819
Krtap6-2	0	0	0	29	52	17	35	21	30
RP24-212A18.1	0	0	0	108	201	65	29	42	57
Gm28347	0	0	0	63	219	42	43	91	44
Olfr395	0	0	0	36	66	17	18	18	29
Gm2117	0	0	0	1299	3386	996	762	1033	1178
Gm17153	0	0	0	54	220	53	44	55	87
Gpr31b	0	0	0	28	87	20	38	37	28
Zfp640	0	0	0	71	234	57	78	88	86
Hspe1-ps2	0	1	0	8	26	39	6	8	8
RP23-385N7.2	0	0	0	487	1413	294	497	669	656
Rdm1	31	56	2	320	2462	1347	58	154	123
Gm14683	0	0	0	134	372	83	131	153	166
RP24-550H17.1	0	0	0	84	167	50	79	66	115
Igkv9-120	0	0	0	19	21	12	10	14	11
Pafah1b1-ps1	0	0	0	45	119	39	101	34	91
Gm17081	0	0	0	21	28	7	14	14	23
Gm26701	0	0	0	22	50	11	39	17	55
Gm10010	0	0	0	363	1137	270	434	402	523
Olfr400-ps1	0	0	0	145	541	147	210	164	195
Gm11238	0	0	0	1496	3736	1180	1547	1565	1875
n-R5s2	0	0	0	1	14	4	0	3	0
Igkv14-100	0	0	0	12	24	18	14	11	15
Gm3091	0	0	0	14	32	14	9	14	14
Gm6351	0	0	0	103	224	201	125	69	86
Gm15102	0	0	0	23	172	39	25	64	73
Gm21319	0	0	0	105	242	75	132	97	172
Gm7329	0	0	0	5	22	4	10	13	11
Olfr635	0	0	0	33	74	17	25	25	25
Gm10772	0	0	0	8	28	2	6	10	11
1700026J14Rik	0	0	0	41	20	22	33	27	23
Gm13742	0	0	0	17	28	9	9	10	12
Fam208a	0	0	0	699	2493	3028	458	659	604
Gm5829	0	0	0	8	19	14	3	2	4
Gm7235	0	0	0	144	556	124	191	240	249
Gm6838	0	0	0	1231	2898	844	1362	1404	1727
Gm24494	0	0	0	1	5	4	0	0	0
Gm13082	0	0	0	9	63	14	2	2	4
Gm8127	0	0	0	174	393	122	203	147	240
Gm21857	4	0	1	637	2305	982	746	776	1311
Gm8126	0	1	0	279	793	210	242	288	352
Gm20806	0	0	0	61	187	59	135	88	129
Gm4725	0	0	0	14	48	16	31	16	37
Gm10240	0	0	0	4	5	35	1	0	0
Gm4558	0	0	0	19	39	10	8	12	19
Gm26919	0	0	0	714	1840	508	481	692	671
Atf7ip	0	0	0	1623	5018	4192	880	1145	1169
Hmgb1-ps8	0	0	0	6	5	45	2	5	1
Gm18416	0	0	0	49	214	64	59	86	66
Chil5	0	0	0	94	262	486	78	76	100
Gm27250	0	0	0	11	18	5	3	5	10
Spr-ps1	0	0	0	135	214	69	117	97	132
Krtap13-1	0	0	0	27	48	14	7	19	20
Gm5210	0	0	0	300	979	248	522	362	543
Gm2619	1	4	6	1194	3004	1253	1160	1169	1484
Muc16	0	0	0	515	1430	338	419	566	579
Il10	3	3	1	85	796	32	62	76	60
RP23-264D16.7	0	0	0	82	239	39	93	136	125
Snora62	0	0	0	9	3	1	0	1	0
Igkv2-112	1	0	0	26	53	11	8	10	9
RP23-284A15.1	0	0	0	80	252	60	100	110	81
Olfr420	0	0	0	38	63	20	19	26	26
Olfr665	0	0	0	31	61	21	11	17	17
Gm20478	0	0	0	115	298	75	116	93	136
Gm26197	0	1	0	6	33	19	0	4	1
Olfr161	0	0	0	31	63	19	25	30	37
Gm2309	1	19	3	1568	3383	1077	1357	1387	1781
Gm29621	0	0	0	35	103	16	38	39	29
Gm28709	0	0	0	271	724	285	212	239	277
Olfr31	0	0	0	32	59	20	19	19	28
Gm15839	0	0	0	85	287	49	96	98	101
Gm20732	12	15	6	263	1289	1077	178	233	161
Gm29526	0	0	0	17	15	6	14	12	17
RP23-85E24.2	0	0	0	13	17	18	5	7	7
RP23-404A8.2	0	0	0	310	1084	287	474	522	548
AF067063	0	0	0	67	159	49	86	62	72
Gm3912	0	0	0	224	574	186	229	244	276
Gm12197	0	0	0	5	43	15	24	19	31
4931408C20Rik	0	0	0	142	461	127	199	182	249
Rps3a2	16	24	7	242	772	1909	99	80	41
Scgb1b10	0	0	0	35	104	28	55	34	60
Olfr637-ps1	0	0	0	20	25	5	15	15	15
Gm14611	0	0	0	26	50	9	19	28	20
RP24-268P11.1	0	0	0	501	1317	291	460	623	696
Gm7916	9	17	2	705	2190	599	539	603	719
Tcstv1	0	0	0	46	97	24	33	43	53
Gm2539	0	0	0	814	2365	526	772	901	1186
Gm14152	10	9	0	1431	3840	1094	1391	1375	1690
Oasl2	9	17	3	2337	6126	939	233	480	243
Olfr1138	0	0	0	34	54	16	20	23	15
Gm11894	0	0	0	5	34	8	18	18	15
Olfr709-ps1	0	0	0	32	60	15	19	36	36
Gm27219	0	0	0	10	38	35	13	22	16
RP23-448A11.8	0	0	0	14	112	38	2	12	13
Dydc2	2	4	2	501	1608	419	625	480	712
RP23-215I1.2	0	0	0	17	21	7	19	8	25
Gm8693	0	0	0	22	89	15	9	35	29
Gm3191	0	0	0	12	21	6	14	7	11
RP24-413A18.6	0	0	0	19	56	15	28	18	32
Gm22744	0	0	0	2	5	1	0	0	0
RP23-164N7.1	0	0	0	36	145	32	57	55	76
Vmn1r194	0	0	0	40	34	12	18	14	23
2410007B07Rik	0	0	0	202	639	189	225	278	284
Gm26901	0	0	0	1295	3727	962	1469	1566	1686
Gvin1	48	83	26	15987	32766	35551	381	1122	509
RP23-5K7.4	0	0	0	231	403	141	180	240	293
Gm3111	0	0	0	85	162	26	59	76	44
Gm16092	3	5	1	515	1352	350	389	419	485
Gm28587	0	0	0	105	239	75	107	79	117
Gm7160	0	0	0	290	899	194	87	121	127
Olfr58	0	0	0	95	276	87	85	64	86
RP24-217M2.2	0	0	0	55	187	45	71	56	77
RP23-201A19.2	0	0	0	44	173	30	87	83	100
Defa-ps15	0	0	0	44	134	45	60	49	56
Vmn2r-ps15	0	0	0	19	15	2	15	24	14
Gm13606	0	0	0	23	70	22	43	37	26
Igkv12-89	0	0	0	8	15	22	2	4	8
Gm6882	0	0	0	33	60	10	29	17	37
Olfr1184	0	0	0	31	57	16	11	13	18
Gm14446	3	0	0	386	806	391	225	296	297
1700001J11Rik	0	0	0	65	206	56	43	70	71
Cd2	1	1	0	108	359	702	125	115	134
Gm16211	0	0	0	69	202	26	86	69	101
Dnah7b	0	0	0	6393	21913	8474	4183	7006	5414
RP23-20B1.1	0	0	0	30	68	24	16	21	24
Gm3468	1	0	0	2253	6448	1843	2453	2313	3019
4930505O20Rik	0	0	0	67	209	49	56	70	93
Cd5l	1	2	0	156	433	702	123	147	161
RP24-474E20.2	0	0	0	50	187	61	94	65	77
Gm15106	0	0	0	41	140	15	17	67	38
Gm8579	0	0	0	685	2188	595	851	838	1087
Glipr1l2	2	2	0	606	1826	531	718	694	826
Gm19518	0	0	0	408	1296	385	389	505	530
Gm6471	2	6	1	511	1582	444	696	556	742
RP23-427B4.1	0	0	0	26	85	17	25	26	33
Gm906	0	0	0	133	369	104	159	127	164
Gm21732	0	0	0	47	30	18	24	24	34
2410018L13Rik	4	24	1	2552	7475	2079	3068	3042	3813
Gm4858	0	0	0	184	470	126	214	196	225
Gm8765	0	0	0	162	293	96	150	132	180
Gm29648	0	0	0	30	71	23	19	29	16
Gm26667	0	0	0	305	614	348	129	133	141
Prb1	0	0	0	2681	7899	2207	2406	2775	3053
Chil4	0	0	0	437	1323	379	360	403	436
Gm26561	0	0	0	7719	33507	18259	5094	7194	6486
Gm5286	0	0	0	71	258	57	128	107	126
Gm13506	0	0	0	104	365	71	122	141	131
Btnl7-ps	0	0	0	323	942	403	367	328	421
Gm27251	0	0	0	68	161	29	94	81	106
Gm13079	0	1	1	198	564	138	177	188	267
Gm14689	0	0	0	10	5	4	19	11	10
Gm26071	0	0	0	4	9	0	0	0	0
Scgb1b21	0	0	0	26	79	30	48	29	53
Gm23969	0	0	0	1	4	3	0	0	0
Gm11851	0	0	0	31	97	25	56	46	74
Gm26715	0	0	0	398	1173	335	342	404	437
Gm9750	48	84	25	3609	10563	2714	3667	4380	4478
Gm4557	0	0	0	26	59	16	39	17	58
Gm2163	13	7	1	4251	10720	2627	4647	4166	4651
Olfr1477	0	0	0	66	188	60	74	50	66
Gm6170	0	0	0	18	89	51	28	30	26
Rnu3b4	0	4	0	9	40	97	1	3	0
Gm26806	0	0	0	352	1260	349	337	320	386
Tex12	0	1	0	121	268	68	29	35	29
Gm6600	0	0	0	502	1280	372	359	457	508
Xlr5a	10	24	40	4891	12051	3696	3987	4620	5157
Gm23875	0	0	0	13	15	3	7	5	8
Gm19193	0	0	0	10	100	5	14	41	13
Defa3	0	0	0	29	76	10	43	27	36
Rbm6-ps1	0	0	0	43	175	101	63	54	85
RP23-406B10.2	0	0	0	182	484	119	148	205	210
C1qa	0	0	0	27	80	159	40	34	30
RP23-12D3.3	0	0	0	29	103	63	25	46	33
RP24-172H21.1	0	0	0	49	185	98	75	83	77
Gm12521	0	0	0	31	114	27	48	53	83
Olfr1167	0	0	0	24	57	22	18	20	24
Igkv1-117	0	0	0	4	33	39	14	4	14
Csnk2a1_1	0	0	0	14	93	151	18	27	29
Gm12244	0	0	0	9	14	6	19	12	12
Gm17611	0	0	0	6	14	5	5	8	4
Gm23301	0	0	0	1	2	3	0	0	0
Gm28196	0	0	0	12	55	13	17	19	18
1700128A07Rik	0	0	0	1646	4735	1471	922	978	1163
Igkv14-111	0	0	0	9	15	19	11	2	3
1700082M22Rik	1	1	0	418	1263	284	403	554	543
Gm11919	0	0	0	24	36	12	4	10	6
Usp17le	0	0	0	274	584	150	244	196	288
Vmn1r31	0	0	0	91	254	53	84	105	94
Gm5924	0	0	0	59	82	23	43	57	60
E330020D12Rik	0	4	1	199	512	275	241	190	276
Olfr1003-ps1	0	0	0	12	50	21	10	14	17
Gm5431	4	1	0	489	1205	954	162	207	205
Gm7967	0	0	0	445	1184	352	554	503	666
Gm22179	31	32	15	705	5783	1694	123	539	77
5830416P10Rik	0	0	0	623	1819	316	209	301	261
Gm6977	0	2	10	402	2608	96	37	258	24
Gm4790_2	0	0	0	40	139	170	32	33	38
Arg1	2	2	0	120	1475	201	136	139	148
Olfr908	0	0	0	25	59	17	16	17	18
Gm14698	0	0	0	47	196	185	32	44	41
Olfr582	0	0	0	32	45	16	23	13	20
Gm28593	0	0	0	66	286	60	82	85	109
Gm28453	0	0	0	1505	4364	1274	1459	1607	1896
Gm13683	0	0	1	200	413	100	107	209	164
Vmn1r33	0	0	0	99	306	107	88	91	107
Mup-ps26	0	0	0	5	8	6	5	9	4
Gm21818	0	0	0	17	33	5	15	14	12
Igkv1-133	0	0	0	27	42	7	16	23	16
Gm17538	1	2	0	29	129	41	18	13	11
Gm24357	0	0	0	0	9	2	0	0	0
Gm29000	0	0	0	275	552	246	112	191	228
Fcrl5	2	12	1	1379	3759	1711	1102	1400	1501
RP23-436K7.4	0	0	0	37	100	38	37	50	47
Vmn1r-ps127	0	0	0	16	29	5	5	20	11
1700120G11Rik	4	16	2	490	1189	282	404	513	520
Gm29090	0	0	0	245	586	256	238	163	236
AY358078	0	4	0	594	1821	530	722	772	907
Gm6802	0	0	0	47	120	44	65	45	87
4930480G23Rik	0	0	0	149	404	104	174	183	216
4930571N24Rik	4	7	0	801	2374	626	874	920	1104
Gm7974	0	2	1	484	1438	366	389	434	520
Gm26526	0	0	0	76	112	99	34	54	45
Gm3142	0	0	0	112	355	82	228	166	217
Gck	0	6	3	1121	3649	864	1451	1541	1810
Gm28431	0	0	0	69	207	83	71	51	88
Olfr1472	0	0	0	32	44	14	22	17	19
RP23-396I19.1	0	0	0	3	6	8	4	3	1
Gm22129	0	0	0	0	20	0	0	0	0
Gm23883	0	0	0	10	6	7	5	10	5
Gm26754	0	0	0	493	1379	362	494	457	583
Scn4b	0	0	0	563	532	271	475	362	366
BC089597	0	0	1	283	709	179	304	322	399
Olfr53	0	0	0	147	453	120	130	168	175
Gm14352	0	0	0	11	40	4	11	4	14
Gm28980	0	0	0	4	21	3	2	4	4
Cyp3a44	1	1	0	746	2139	600	813	990	1088
Olfr364-ps1	0	0	0	21	47	24	27	10	21
Gckr	4	1	3	702	1960	563	787	679	900
Gm5084	0	0	0	24	70	17	20	39	46
Mrgprx1	0	0	0	139	433	148	160	160	219
A330040F15Rik	40	31	32	159	434	422	69	85	78
Gm14561	0	0	0	47	151	28	71	77	100
Vmn1r32	0	1	0	189	495	127	101	166	132
Gm8739	0	0	0	3458	9582	2879	3671	3589	4269
Gm24685	0	0	0	12	11	2	0	0	2
Gm3644	0	0	0	55	165	49	26	54	45
Vmn1r-ps29	0	0	0	190	532	70	174	236	239
Taar1	0	0	0	30	48	26	32	29	25
Gm28358	0	0	0	526	1420	381	513	576	645
Mup-ps15	0	0	0	64	161	56	38	60	65
Olfr1026	0	0	0	19	59	21	20	22	16
Vmn2r97	7	7	1	703	2387	663	786	833	1129
Vmn1r-ps151	0	0	0	31	58	11	43	40	41
RP24-355N14.3	0	0	0	148	313	112	114	203	207
RP23-310C14.2	0	0	0	9	32	12	7	14	14
Igkv12-46	0	0	0	9	31	11	8	6	7
Olfr6	0	0	0	20	68	18	27	27	23
RP23-290N20.3	0	0	0	937	2875	756	777	946	1132
RP23-175B15.2	0	0	0	43	100	96	38	34	29
Gm14654	0	0	0	15	26	4	24	9	27
Snord87	2	0	0	33	31	52	0	1	0
Gm3052	0	0	0	64	193	59	66	70	77
Kel	1	1	2	323	610	671	235	354	308
Gm14636	2	4	1	492	1022	237	34	65	41
Gm28858	0	0	0	5	36	12	16	11	17
Olfr624	0	0	0	19	58	21	24	19	20
E030030I06Rik	5	9	3	1878	5923	1575	2345	2406	2868
Olfr262	0	0	0	23	58	17	22	21	20
D13Ertd608e	1	4	0	232	798	166	266	272	358
Gm6176	0	0	0	28	39	16	34	19	26
Gm12450	0	0	0	9	35	9	5	7	11
Lincpint	0	0	0	1706	5836	4624	1224	1528	1591
Gm28903	0	0	0	12	32	6	16	18	9
Gm5575	0	0	0	3	10	21	0	1	6
Gm26611	0	0	0	577	1583	439	585	677	789
Olfr672	0	0	0	22	55	19	32	22	34
Olfr67	1	0	0	27	44	19	15	24	28
F3	2	5	1	607	1193	70	114	125	136
Defb44-ps	0	4	0	347	829	220	294	405	365
Zscan4f	0	0	0	95	295	114	80	91	122
Gm8597	0	0	0	264	531	198	251	191	323
Gm15753	1	11	1	259	551	169	173	193	216
Gm6367	3	8	0	910	2350	679	688	869	1028
Gm12663	0	1	0	18	110	23	8	10	22
Gm20623	0	0	0	16	49	13	12	10	29
Ccl7	0	0	0	29	214	10	9	14	17
Gm10476	2	1	3	2334	6307	1788	2537	2313	3479
Olfr918	0	0	0	29	65	9	22	24	9
Olfr845	0	0	0	27	57	12	14	16	16
Olfr568	0	0	0	25	58	14	19	18	33
Gm8369	1	6	0	424	1195	912	325	366	399
4930474N05Rik	0	0	0	128	330	85	140	151	153
Gm4412	0	0	0	14	20	6	12	6	16
Fbxw14	0	0	0	1606	4310	1233	1660	1505	2050
Gm29048	0	0	0	256	626	198	146	184	190
Olfr27	1	1	0	395	1075	300	270	306	377
RP23-303A11.1	0	0	0	1237	3461	887	1363	1284	1585
Olfr1329	0	0	0	31	39	14	34	24	14
4930430E12Rik	5	4	1	109	434	82	136	178	148
Gm5267	0	0	0	27	57	19	26	37	39
Gm15273	0	0	0	21	46	18	33	8	14
Gm15985	0	0	0	101	93	49	38	57	47
Gm28819	0	0	0	209	629	249	200	244	253
Gm26763	0	0	0	2381	7036	2130	1954	2299	2816
Igkv4-74	0	0	0	12	39	8	5	11	8
Gm22959	0	0	0	8	12	7	6	4	5
Gm26573	0	0	0	18867	54384	17251	17382	18452	21990
Olfr1432	0	0	0	19	49	22	27	13	17
Gm8641	0	0	0	21	47	14	15	14	15
BC094916	0	5	0	315	946	816	139	176	222
Bcl2a1a	0	0	0	154	346	64	24	89	44
Gm10825	0	0	0	71	221	148	99	52	116
Vmn2r87	0	2	2	611	1705	411	559	798	750
Gm13418	0	0	0	29	53	10	30	28	20
2810429I04Rik	0	0	0	483	1505	440	542	628	760
Dcpp2	1	3	2	475	1242	325	619	521	716
Gm5287	0	0	0	14	40	9	12	8	24
Olfr191	0	0	0	24	40	20	20	12	29
Gm21750	1	0	0	58	136	28	55	92	81
RP24-270A10.5	0	0	0	30	76	100	10	26	23
Olfr787	0	0	0	18	75	14	9	21	13
Gm8267	0	0	0	170	488	169	208	206	210
Gm15384	0	0	0	24	36	6	9	11	14
Gm27257	0	0	0	3	22	5	15	8	10
Olfr825	0	0	0	26	57	13	23	25	14
Gm21704	0	6	1	1071	2735	615	788	1112	1144
Gm7347	0	0	0	143	447	116	152	147	174
4930433N12Rik	6	6	3	1441	4246	1162	1479	1514	1938
Olfr350	0	0	0	25	48	16	13	16	21
Gm16094	0	0	0	13	22	14	6	16	8
BB287469	0	1	0	131	330	48	92	75	90
Gm8112	0	0	0	14	19	8	7	11	7
Olfr1224-ps1	0	0	0	32	46	8	13	17	21
Olfr707	0	0	0	23	41	20	2	5	9
Olfr1126	0	0	0	28	47	13	8	9	16
Vmn1r-ps23	0	0	0	10	16	2	6	6	12
Irgm1	22	47	6	2217	4056	1142	131	315	188
Gm28075	0	0	0	28	56	25	33	27	38
Olfr1181	0	0	0	18	63	18	13	15	16
Gm28901	0	0	0	18	55	29	10	10	17
Gm12051	0	0	0	158	505	145	155	192	223
Gm20654	0	0	0	42	121	36	48	50	70
Gm5092	0	0	0	272	734	218	259	281	323
Chl1	5	6	6	4762	16389	4413	2642	5327	4350
Gm22895	0	0	0	9	16	4	3	5	3
Gm20411	0	0	0	27	47	64	107	31	33
Olfr1012	0	0	0	23	57	14	16	18	14
Gm21854	0	0	0	57	172	41	105	85	137
Gm8086	0	0	0	9	32	41	9	6	11
Gm8816	0	0	0	22	74	24	7	20	16
Gm5114	0	0	0	111	386	116	153	116	172
Mup-ps14	0	0	0	72	113	53	56	49	57
Gm20629	11	33	1	2326	6314	1519	2172	2801	2875
Olfr772	0	0	0	31	54	10	20	14	19
CH36-211B12.2	0	0	0	15	24	3	15	7	11
RP23-267J18.1	0	0	0	45	171	34	51	63	75
Vmn2r13	1	2	1	847	2201	572	760	869	953
Gm17555	0	0	1	89	227	36	78	79	74
Olfr633	0	0	0	20	48	21	24	24	44
Mdga2	0	0	0	13485	54753	13510	8132	15349	12068
Qk	0	0	0	1429	5907	3647	845	1296	1098
BC035947	0	3	1	667	1935	597	898	807	1062
Olfr847	0	0	0	20	58	17	23	15	22
Gm15101	0	0	0	53	77	8	30	29	9
Olfr1025-ps1	0	0	0	14	66	21	18	14	31
Gm20917	0	0	0	42	183	36	80	69	43
Olfr1465	0	0	0	25	60	9	13	14	28
B020031M17Rik	0	0	0	25	100	29	42	22	40
C030010L15Rik	0	0	0	65	173	45	62	57	77
Gm26130	0	0	0	3	7	3	1	0	1
Gm11887	0	0	0	9	7	2	8	9	5
Gm26853	0	0	0	183	515	170	178	202	252
Gm23297	0	0	0	4	2	3	0	0	0
Igkv12-41	0	0	0	6	16	18	9	7	13
Vmn2r22	2	8	0	838	2628	726	777	910	963
Olfr559	0	0	0	28	52	15	21	21	23
Gm20918	0	0	0	51	148	38	56	43	44
Nr4a3	1	2	0	1628	1612	358	503	524	523
RP24-294P1.1	0	0	0	560	1623	354	544	721	695
Gm14348	0	0	0	30	32	10	7	19	6
Pnisr	0	0	0	386	1255	997	234	319	314
Gm10634	0	0	0	1962	5142	1470	1612	1872	2168
Gm17514	0	0	0	432	1261	373	361	475	582
Speer2	0	0	0	146	423	122	162	172	232
Gm4202	6	20	6	231	1110	780	14	76	17
Trav8-2	0	0	0	62	134	57	51	55	58
Fcrla	0	3	0	131	415	353	139	122	178
RP23-257D2.10	0	0	0	14	37	8	8	13	19
Gm15674	2	6	0	303	915	574	249	320	344
Gm12505	0	0	1	199	496	130	195	228	254
Gm24764	0	0	0	7	10	1	1	1	2
RP23-458B6.17	0	0	0	11	35	12	14	6	20
Gm26350	0	0	0	7	15	5	6	1	1
Gm29415	0	0	0	167	546	152	184	158	191
Spin2-ps1	0	0	0	34	111	25	67	47	66
Mup-ps18	0	1	0	180	556	141	230	239	241
Olfr576	0	0	0	21	50	18	21	27	24
Dlx6os1_2	0	0	0	4	5	3	4	0	4
H2-M9	0	0	0	80	181	59	86	76	89
RP23-37C14.8	0	0	0	19	23	11	5	6	11
Vmn2r-ps149	0	0	0	17	47	13	29	32	18
RP24-191N24.2	0	0	0	52	182	41	49	72	69
Nlrp4c	1	6	2	1314	3846	911	1339	1474	1783
Gm5590	0	0	0	76	211	52	88	57	84
Olfr997-ps1	0	0	0	26	54	9	15	10	13
Gm28802	0	0	0	847	2787	735	1125	1138	1469
Vmn1r201	0	0	0	25	41	14	18	13	9
Gm28766	0	0	0	1	29	3	6	4	3
2010110E17Rik	0	0	0	30	52	2	11	6	9
Gm28957	0	0	0	7	24	7	12	8	10
Gm17268	1	2	5	195	888	105	134	120	147
1700025B11Rik	0	0	0	82	228	55	76	120	125
Ms4a4a	0	0	0	232	1515	275	152	203	203
Gm6288	0	0	0	749	1869	577	741	738	967
Ugt3a1	0	6	0	847	2667	709	832	1000	1170
Zscan4c	0	1	0	142	305	78	173	126	125
Olfr160	0	0	0	15	53	23	24	20	18
Gm18201	0	0	0	146	368	88	166	138	206
Gm20685	0	1	0	581	1567	387	491	733	788
Trpm8	4	7	0	2397	6443	2003	2685	2630	3437
RP24-95N17.1	0	0	0	26	87	19	48	29	49
Gm28874	0	0	0	56	208	59	104	93	161
Pifo	1	3	1	267	629	607	209	294	238
Olfr1425	0	0	0	23	50	15	21	12	18
Gm11634	0	0	0	114	371	83	122	165	179
Gm22114	0	0	0	1	15	0	0	0	0
Gm5592	0	0	0	105	383	111	96	132	174
Gm14413	0	2	0	143	313	74	98	120	111
Gm3102	0	0	0	47	124	40	27	42	59
Gm2223	1	2	1	38	175	205	17	24	33
Gm28743	0	0	0	64	202	65	70	62	94
Defb35	2	0	1	48	181	38	62	60	73
Gm12019	0	0	0	17	22	6	15	4	14
Olfr370	0	0	0	17	71	24	37	40	33
Gm26176	0	0	0	1	12	1	0	2	0
Gm29528	0	0	0	5	38	4	45	19	19
Gm5174	0	0	0	38	77	19	34	35	58
Gm28321	0	0	0	42	167	37	86	67	73
Olfr611	0	0	0	27	47	13	18	15	21
Obox3	9	21	7	3421	9679	2613	3291	3736	4478
Gm27545	0	0	0	3	17	3	0	2	2
Gm13901	0	0	0	14	20	6	11	5	12
Gm11360	0	0	0	7	17	2	7	20	12
H2-Q6	4	12	1	228	574	960	97	109	143
Gm11261	0	0	0	28	121	32	57	45	74
Gm26692	0	0	0	672	1630	442	522	708	683
Vmn2r17	0	4	0	768	1976	481	617	829	757
Olfr263	0	0	0	19	64	23	10	22	15
Gm28893	0	0	0	33	95	30	46	34	58
Gm12651	0	0	0	4	29	13	23	10	16
Gm2022	0	0	0	7	33	7	4	6	8
Olfr1161	0	0	0	30	48	8	4	12	15
Adh6-ps1	3	2	0	314	806	229	289	272	361
Gm5269	0	0	0	18	36	13	7	12	18
Cd19	0	0	0	61	237	252	74	53	98
Gm28825	0	0	0	4	17	4	5	8	9
Slfn8	13	26	6	3910	8970	1710	647	870	775
Gm14717	0	0	0	328	859	205	438	449	468
Gm28783	0	0	0	84	261	70	69	82	124
Nlrp4f	0	0	0	573	1740	486	599	643	676
Vmn1r54	0	0	0	13	61	22	25	16	27
Gm16569	0	0	0	15	53	23	21	19	35
Rfpl3s	1	2	2	380	1029	327	274	316	432
Fam208b	0	0	0	643	1904	1403	293	441	398
Gm3677	28	66	7	1022	2906	869	1043	968	1224
Gm17586	0	0	0	32	62	25	24	22	32
Iglv1	0	0	0	2	6	24	1	4	3
Vmn2r-ps78	0	0	0	5	15	8	4	5	5
Ifi27	0	0	0	110	235	165	48	54	69
Olfr586	0	0	0	23	66	8	22	17	24
RP23-242C19.8	0	0	0	1672	6426	1909	1342	1607	1683
RP23-279D12.6	0	0	0	15	37	12	8	11	12
Defb3	0	0	0	40	103	36	33	33	36
Gm27047	0	0	0	46	145	34	18	36	31
Hmgb1-ps3	0	1	0	22	47	18	9	33	15
Gm29406	0	0	0	30	96	12	21	19	8
Traf1	3	3	0	420	1693	291	164	201	226
Ceacam12	0	0	0	255	706	191	268	245	335
Pgap1	0	2	1	1014	3212	2964	941	1205	1256
RP23-280K1.6	0	0	0	27	35	12	8	8	13
Gm5920	0	0	0	10	63	18	10	3	10
Olfr1132	0	0	0	19	55	15	14	14	14
Olfr1056	0	0	0	14	55	22	14	18	19
Gm29592	0	0	0	32	68	22	37	32	16
5031410I06Rik	0	0	0	153	383	94	139	162	163
Cyp2r1	0	1	0	229	658	286	195	279	296
Olfr652	0	0	0	20	48	25	13	17	13
D6Ertd527e	0	0	0	160	444	108	142	156	212
Ighv8-12	0	0	0	6	24	9	10	4	7
Gm3272	0	0	0	24	78	19	22	19	10
Zfp419	0	0	0	87	236	83	106	102	122
Rdh16	1	6	0	862	2694	801	1000	1046	1245
Krtap20-2	0	0	0	9	20	15	7	16	11
Vmn2r20	4	3	1	592	1966	606	640	727	802
Olfr1021-ps1	0	0	0	24	60	8	19	13	11
Gm28244	0	0	0	33	93	22	25	31	40
Ighv1-82	0	0	0	3	8	12	2	7	1
Gm14356	0	0	0	16	46	18	20	19	26
Muc6	3	10	0	792	1130	433	429	571	521
Gm8995	34	82	12	10157	25221	9531	202	679	294
Gm4782	0	0	0	30	157	34	28	46	46
Krtap19-4	0	0	0	7	15	5	5	8	6
2310061N02Rik	0	0	0	23	35	9	11	10	18
Vmn1r-ps94	0	0	0	12	22	6	6	8	9
2200002J24Rik	0	0	0	21	17	6	16	12	10
CH36-169F23.2	0	0	0	134	322	139	112	111	196
Gm9271	0	0	0	85	175	70	80	83	94
Gm16675	0	0	0	136	332	248	67	89	96
Gm7945	0	0	0	105	216	90	124	94	115
Cd22	0	0	0	162	465	569	139	145	186
Gm14903	0	0	0	163	354	93	166	178	212
Gm12139	0	0	0	31	147	48	140	102	104
Slc7a2	1	3	0	780	5356	1031	683	1405	816
Cfhr3	0	0	0	1620	4198	1215	1288	1828	1883
1700047M11Rik	0	0	0	340	874	217	316	395	345
RP24-150D10.5	0	0	0	36	68	22	22	19	18
Gm27187	0	0	0	180	509	149	136	185	176
Olfr485	0	0	0	27	41	11	14	21	22
Gm6369	0	0	0	9	26	6	7	8	5
RP23-177A20.1	0	0	0	110	215	53	50	114	77
Olfr340	0	0	0	28	34	12	11	9	26
Speer4a	0	0	0	155	337	100	109	176	158
Gm11916	0	0	0	25	52	16	15	20	23
Olfr169	0	0	0	24	39	15	18	9	10
B230354K17Rik	0	0	0	141	501	180	169	183	221
Kctd16	4	21	0	5789	13848	4722	5563	4480	6163
Pramef6	0	0	0	143	322	87	142	130	177
Gm14022	0	0	0	81	290	86	84	104	96
Gm21833	0	2	0	50	124	28	51	46	68
Esp3	0	0	0	94	281	89	78	112	90
Gm20058	0	0	0	50	132	53	42	53	65
Gm8674	0	0	0	122	285	84	145	124	161
Gm26410	0	0	0	7	15	2	16	5	16
Gm13085	0	0	0	12	48	7	13	14	13
Gm11195	0	0	0	13	51	14	23	12	23
Vmn2r56	0	6	1	876	2321	477	785	1019	1083
Vmn2r-ps132	0	0	0	17	31	8	7	11	8
Gm26275	0	0	0	4	10	8	2	4	1
Gm20474	5	18	1	3516	9000	2607	3869	3516	4276
Olfr854	0	0	0	17	40	23	10	9	5
Gm17167	5	11	0	750	1945	576	927	785	970
Gm13288	0	0	0	58	160	45	88	66	93
Gm16897	0	0	0	388	1291	347	532	456	615
mt-Rnr2	2592	5146	1020	45394	256471	191434	9258	43581	7839
Olfr686	0	0	0	25	39	18	19	18	19
Gm21786	0	0	0	40	47	12	58	31	41
Scgb1b1-ps	0	0	0	8	19	7	3	4	8
Olfr828	0	0	0	19	52	15	33	26	10
Gm7327	0	0	1	20	73	120	12	17	20
Ccrl2	8	18	4	907	1526	41	46	95	31
Sult2a4	11	48	9	1693	4388	1192	1513	1666	1979
Gm13122	0	0	0	11	30	3	15	7	20
7420426K07Rik	0	0	0	26	86	28	19	30	33
Olfr493	0	0	0	20	57	12	15	17	13
Olfr621-ps1	0	0	0	21	37	18	20	14	43
Smok3c	0	0	0	299	688	194	324	359	393
Scgb2b29-ps	0	0	0	33	97	31	29	35	16
Ighv11-2	0	0	0	4	19	23	1	4	2
Mup5	0	0	0	86	200	59	71	66	107
A530072M11Rik	12	30	8	1986	5740	1641	2059	2371	2504
Usp17lc	0	0	0	97	250	81	85	100	152
Gm12106	2	4	1	129	387	96	142	139	135
Gm11891	0	0	0	38	86	26	41	33	50
Olfr625-ps1	0	0	0	23	45	14	17	8	15
Gm14359	0	0	0	108	303	110	83	157	159
Olfr1004-ps1	0	0	0	11	27	4	3	8	10
Gm6253	0	0	0	16	19	4	4	7	6
Aspa	0	0	0	312	951	761	326	297	371
Olfr507	0	0	0	21	56	11	11	12	15
Csnka2ip	0	0	0	32	72	15	29	17	30
Gm3208	0	0	0	15	18	1	7	7	7
Olfr393	0	0	0	25	29	16	25	10	18
Olfr482	0	0	0	16	49	21	15	19	21
Slc22a28	2	8	1	1428	4124	931	1290	1552	1599
Gm6205	0	0	0	738	1929	678	704	729	710
Olfr1471	0	0	0	18	69	9	8	25	25
Gm20409	0	0	0	2	9	2	3	2	3
2700038G22Rik	0	0	0	70	161	117	72	62	77
Gm25655	0	0	0	3	13	9	4	5	3
Vmn1r45	0	1	0	181	483	133	137	159	202
RP23-453A2.2	0	0	0	28	29	18	11	18	11
Gm12238	0	0	0	1	6	4	0	1	0
Gm3654	0	0	0	154	306	109	215	152	213
Gm23721	0	0	0	0	14	1	0	0	0
Sprr2i	0	0	0	25	81	16	37	27	34
Gm8955	0	0	0	140	389	75	129	136	166
Vmn2r18	0	1	0	525	1443	336	422	506	580
Lsmem1	0	0	0	435	1361	334	450	539	640
Gm28439	0	0	0	14	39	21	4	3	2
Gm25788	0	0	0	1	7	4	0	0	0
Olfr1418	0	0	0	29	41	14	5	27	26
Gm7651	0	0	0	136	346	73	183	150	151
Gm22982	0	0	0	5	11	9	5	10	4
Gm28046	0	0	0	711	1713	464	793	796	903
Gm11879	0	0	0	15	24	15	8	11	12
Gm14293	0	0	0	12	24	11	1	10	17
Fam26f	0	0	0	50	81	23	13	16	15
Rpl5-ps2	0	0	0	18	31	20	32	7	23
Gm17521	0	0	0	10	26	6	15	12	16
Gm6803	0	0	0	10	26	4	3	4	7
Olfr1339	0	0	0	23	42	13	17	15	24
Gm21122	0	0	0	110	341	115	191	149	223
Serpina3m	0	1	0	1012	3216	877	1112	1183	1394
Gm28355	0	0	0	25	71	35	21	15	23
Olfr494	0	0	0	22	42	14	17	17	19
Amy2-ps1	1	3	0	535	1250	336	480	577	613
Gm24877	0	0	0	1	2	5	0	1	0
Ighv8-11	0	0	0	8	17	9	10	5	10
Vmn1r-ps64	0	0	0	12	43	8	8	9	8
Gm15098	0	0	0	45	62	12	28	32	26
BC048507	0	0	0	10	20	16	11	7	6
Magea6	2	7	1	199	682	211	223	234	306
Gm9496	0	0	0	129	288	79	179	184	269
Vmn1r2	0	0	0	14	70	11	22	18	30
Gm26232	0	3	0	10	72	32	0	3	2
Olfr1240	0	0	0	22	33	17	12	18	8
Dcun1d1_1	0	0	0	564	1527	1124	370	500	457
RP23-436K7.2	0	0	0	101	242	83	47	61	45
Gm15308	0	0	0	18	53	16	9	13	13
Atg4a-ps	0	1	0	21	41	41	14	13	18
Gimap3	1	1	0	29	58	123	6	7	21
Gm7152	0	0	0	66	143	49	88	65	81
Olfr388-ps1	0	0	0	21	40	15	13	24	32
Klk1b5	0	0	0	110	166	54	85	80	91
Olfr1176	0	0	0	24	42	11	13	24	16
Olfr745	0	0	0	28	59	13	41	33	35
Zfp850	0	0	0	576	1546	440	476	696	638
Gm19136	0	0	0	50	91	27	32	47	46
Gm13235	6	18	2	621	1746	421	627	621	773
Gm26928	0	0	0	22	49	13	39	30	21
Olfr1377	0	0	0	27	34	9	20	18	31
Cyp4a28-ps	0	1	0	384	901	249	307	392	475
Olfr802	0	0	0	18	51	14	11	21	21
Mup19	0	0	0	65	175	87	57	54	94
Gm24914	0	0	0	9	12	3	8	7	6
RP24-511H12.7	0	0	0	8	23	7	11	6	11
Olfr1016	0	0	0	21	53	9	13	17	24
Gm28188	0	0	0	7	9	2	0	0	8
Gm23824	0	0	0	7	15	2	13	9	12
Olfr681	0	0	0	25	33	13	4	20	25
Gm10324	0	0	0	58	167	59	36	48	60
Gm5493	0	0	0	199	636	194	172	179	209
RP23-243M12.5	0	0	0	26	31	42	6	13	5
Mup18	0	0	0	63	201	79	86	84	93
Gm26002	0	0	0	1	13	0	0	1	0
Gm18348	0	0	0	16	41	13	21	18	16
Gm23240	0	0	0	0	8	4	0	0	0
Gm10376	0	0	0	98	277	94	107	72	102
Slco1a6	10	17	4	2288	6848	1792	1970	2286	2506
CH36-326H15.7	0	0	0	20	73	9	9	20	19
6230415J03Rik	0	0	0	70	187	111	40	58	66
Adad1	9	21	2	1064	3262	876	998	1357	1397
2310001H17Rik	0	0	0	498	1598	514	398	471	462
Adam34	3	1	0	936	2677	709	831	981	1054
Igkv10-94	0	0	0	5	12	17	9	8	1
Gm22710	0	0	0	0	6	5	0	1	0
Olfr1251	0	0	0	24	34	14	8	7	14
Gm21977	0	0	0	133	252	64	187	120	183
Gm13913	0	0	0	4	19	3	9	6	10
Slc22a27	99	255	33	1938	5501	1479	1892	2312	2570
Gm7113	0	0	0	29	34	8	25	18	27
Mup20	0	0	0	86	186	54	81	73	108
Olfr357	0	0	0	25	34	11	10	22	14
Gm11128	0	0	0	247	693	190	276	334	319
Gm15923	0	0	0	31	71	32	31	26	24
Olfr1136	0	0	0	13	64	14	11	20	17
Gm29082	0	0	0	207	468	181	114	142	185
E330034G19Rik	0	1	0	343	950	197	359	412	484
Gm28724	0	0	0	4	14	7	2	6	1
Gm14363	0	0	0	55	203	23	81	109	78
Olfr1140	0	0	0	17	52	14	19	27	15
Serpinb3b	4	14	4	2398	6639	1800	2040	2576	2662
Spink4	0	0	1	216	666	143	289	347	329
Gm26173	0	0	0	3	6	2	3	3	5
Gm8289	0	4	0	407	1303	277	402	434	545
Olfr1441	0	0	0	22	54	16	21	25	24
Gm20865	0	0	0	42	92	50	34	37	70
4933413J09Rik	1	3	1	838	2357	632	955	990	1137
Olfr470	0	0	0	20	31	19	12	17	19
Gm15482	0	0	0	84	321	98	130	95	139
Olfr811	0	0	0	18	52	14	11	14	13
Mrgpra6	0	1	0	376	1050	257	344	462	505
Olfr59	0	0	0	128	276	81	87	94	124
Olfr721-ps1	0	0	0	20	53	12	19	25	26
Vmn1r193	0	0	0	24	41	11	10	9	15
Kansl2-ps	0	0	0	14	52	48	7	25	24
Gm12876	1	0	2	266	985	246	287	297	378
RP23-299B23.1	0	0	0	8	27	5	39	11	26
Tex21	12	31	8	1093	2793	836	1268	1068	1491
Gm27256	0	0	0	5	15	3	11	5	5
Rnu1a1	0	0	0	1	6	6	0	0	0
Olfr1338	0	0	0	25	35	11	13	14	43
4930449A18Rik	5	9	0	1317	3845	921	1487	1766	1930
Gm5581	0	1	1	320	855	211	193	284	283
Tnfrsf13c	0	8	0	19	52	108	18	14	24
Gm6159	0	0	0	20	67	50	18	24	23
Olfr1314	0	0	0	24	40	10	17	23	21
Cyp3a16	0	0	0	663	1764	452	681	783	800
Mx1	7	9	0	431	1781	570	212	321	237
Gm15211	0	0	0	61	144	25	54	78	102
Hcrt	0	0	0	47	78	21	45	33	35
Csf3	0	0	0	25	225	19	10	13	25
Krtap21-1	0	0	0	18	30	10	10	18	19
Pramel4	0	1	0	179	563	156	222	212	224
Olfr619	0	0	0	22	52	9	9	14	11
Jarid2	10165	19940	2157	36528	307867	166619	5273	35903	5311
Gm23804	0	0	0	1	11	4	0	0	0
Olfr806	0	0	0	24	30	14	14	18	17
4921528I07Rik	0	1	0	789	2145	549	607	717	770
Ap1g1	0	0	0	1218	4341	1801	813	965	876
Olfr164	0	0	0	21	31	26	6	13	13
Trav7-2	0	0	0	12	40	3	3	5	9
Trim30c	6	2	0	469	1446	235	87	125	119
Scgb2b9-ps	0	0	0	36	109	38	48	47	60
Gm13354	0	0	0	5	7	1	5	1	2
Gm12157	0	0	0	18	32	9	10	18	17
Gm14332	0	0	0	31	82	28	35	32	28
Il7r	0	0	1	330	823	649	217	294	301
Gm12844	6	6	1	50	470	258	3	29	12
4930579F01Rik	0	3	0	444	1227	286	467	641	678
RP23-206J9.6	0	0	0	28	94	33	34	25	58
Gm29377	0	0	0	75	247	85	58	57	85
Tmem261	0	0	0	10	25	33	1	8	6
Ednrb	3	2	0	274	962	2132	237	277	289
Olfr341	0	0	0	20	36	16	23	15	14
Kng2	0	7	2	802	2331	606	819	988	1039
Clec2j	0	0	0	90	244	60	96	104	148
Defb29	0	0	0	25	65	24	29	25	33
1700121C08Rik	0	4	1	503	1288	376	738	551	853
Gm15939	0	1	0	759	1979	501	637	850	862
RP24-388D8.7	0	0	0	32	138	35	69	56	101
Olfr212	0	0	0	230	611	140	245	256	316
RP24-259F2.1	0	0	0	21	42	10	17	9	33
Ebf1	0	0	0	4781	11502	12146	4064	3806	4782
Gm16503	0	1	0	63	201	53	59	92	70
Gm21943	0	0	0	45	93	43	30	45	65
Olfr782	0	0	0	21	48	10	19	16	23
Vmn1r-ps6	0	0	0	12	45	19	24	19	20
Gm17177	0	0	0	30	81	38	41	24	40
Gm26680	0	0	0	1825	5142	1492	1841	1985	2359
Olfr300-ps1	0	0	0	11	50	19	9	16	18
Olfr571	0	0	0	21	36	16	20	16	26
Vmn1r218	0	0	0	24	29	11	10	15	18
Olfr1480	0	0	0	22	40	12	16	10	25
Olfr1490	0	0	0	25	49	5	14	19	9
Gm3839_1	0	0	0	1329	4456	992	1304	1695	1682
Gm12753	0	0	0	56	227	69	50	94	67
Gm15608	0	5	0	365	1077	289	401	455	504
Mup-ps12	0	0	0	50	144	38	14	31	37
BC023105	0	0	0	20	49	27	10	9	17
Cyp2c66	8	2	4	1517	3722	889	1281	1636	1736
Hbb-bh0	0	0	0	3	7	1	3	4	1
Irg1	100	195	31	16049	34246	722	217	1320	257
Spi1	0	0	0	481	1380	784	321	432	424
1700028J19Rik	3	2	1	177	484	144	176	229	234
Gm10872	0	0	0	4	24	2	2	1	2
Gm18443	0	0	0	13	23	7	9	9	6
Gm27245	0	0	0	2	23	10	2	3	4
Gm15439	2	5	4	420	1106	307	340	504	503
Gm11295	0	1	0	30	56	10	26	25	37
Defa-ps3	0	0	0	15	36	8	10	14	15
Gm21655	0	0	0	58	132	33	47	46	55
Olfr862	0	0	0	17	52	18	6	8	13
Olfr68	0	0	0	15	43	19	6	10	9
1700022E09Rik	0	0	0	123	313	89	101	122	135
Vmn1r202	0	0	0	21	24	17	7	18	15
4933406I18Rik	3	11	1	1677	5054	1665	1484	2161	2130
1700009C05Rik	0	0	0	207	479	150	237	244	291
4933427I04Rik	0	0	0	76	167	41	77	53	88
Cyp2c53-ps	2	1	2	901	2287	615	867	1034	1112
Vmn2r-ps118	0	0	0	22	82	16	21	20	20
Smr2	0	2	0	398	1247	308	353	416	487
Gm16249	0	0	0	122	302	51	117	124	156
Mup-ps22	0	0	0	6	4	5	3	4	3
Olfr319	0	0	0	23	32	12	18	20	25
Olfr588-ps1	0	0	0	21	36	14	8	14	23
Gm28396	0	0	0	8	20	4	17	14	10
Vmn2r26	1	3	0	456	1577	946	466	537	539
Gm13411	0	0	0	7	30	10	11	6	13
Olfr805	0	0	0	21	41	13	23	14	17
Gm22793	0	0	0	5	17	6	1	9	6
Tnxa	4	3	1	528	1551	467	612	541	745
Gm16386	0	0	0	566	1806	474	409	646	642
Nlrp4a	2	6	0	687	2262	606	794	787	954
Gm13313	0	0	0	20	49	18	10	13	14
Snord47	0	0	0	0	6	2	0	0	0
Gm26837	0	0	0	1226	2765	807	1322	1146	1564
Gm14230	0	0	0	104	348	125	157	119	177
Gm20497	1	5	1	259	794	222	266	269	380
Hmgb1-ps9	0	0	0	8	33	14	4	4	33
Gm28904	0	0	0	62	252	61	76	93	81
Vmn1r204	0	0	0	24	29	11	18	11	15
Olfr677	0	0	0	16	40	18	12	12	9
Olfr574	0	0	0	18	51	17	27	25	23
Gm2056	0	0	0	8	15	9	3	8	3
Gsta1	0	0	0	218	584	186	233	248	311
Olfr1195	0	0	0	23	37	10	4	11	10
Gm10912	0	0	0	29	78	28	29	67	64
Slc6a20b	5	13	2	802	1839	492	719	862	893
Rasgrp1	3	0	0	851	2448	1559	789	840	957
Gm15234	0	0	0	22	47	20	20	18	18
4930526L06Rik	0	0	0	1494	4132	2374	1458	1627	1791
Gm23120	0	0	0	5	13	5	3	4	11
Gm29414	0	0	0	12	31	10	6	8	9
Gm28412	0	0	0	2	9	4	0	5	7
Gm21394	0	0	0	53	90	32	40	39	41
Gm9769	10	1	10	38	191	360	13	27	10
Lelp1	0	0	0	133	356	135	177	166	189
Olfr578	0	0	0	18	41	15	17	12	18
Mup-ps4	0	0	0	59	118	34	46	33	56
Cntrl	0	0	0	849	3744	1390	663	754	831
Gm14349	0	0	0	29	81	28	38	31	26
Gm13359	0	0	0	9	46	10	9	10	16
RP24-251F16.6	0	0	0	8	9	3	7	10	4
Olfr935	0	0	0	13	54	15	22	12	19
8030443G20Rik	0	3	0	597	1480	335	511	688	771
Olfr32	0	0	0	19	33	16	16	7	16
C3ar1	3	5	0	148	540	556	102	136	129
Olfr844	0	0	0	18	44	13	5	20	16
Gm13180	0	0	0	412	1258	269	458	541	618
Gm12735	0	0	0	18	13	15	6	21	7
Gm13579	0	0	0	9	30	12	8	11	18
Gm13756	0	0	1	15	26	6	18	12	21
Nmbr	0	1	0	814	2781	1567	569	701	768
Olfr397	0	0	0	20	40	13	30	10	14
RP23-176J12.8	0	0	0	34	85	25	25	27	23
RP24-360E22.3	0	0	0	272	815	190	247	342	321
Gm12910	2	0	0	134	435	113	159	150	170
Vmn2r-ps20	0	0	0	3	22	9	1	7	4
Olfr1293-ps	0	0	0	22	40	10	21	10	24
Pyhin1	12	23	3	2075	6051	2213	188	405	229
2410017I17Rik	0	1	1	321	898	270	380	325	417
Olfr1020	0	0	0	13	62	13	13	12	17
Cyp3a41b	0	0	0	458	1225	414	498	461	547
Olfr472	0	0	0	21	53	14	14	9	19
Olfr1141	0	0	0	17	47	13	12	13	22
Gm5862	0	0	0	87	298	91	104	117	145
2310034C09Rik	0	0	0	26	36	7	33	20	27
Gm14308	10	5	2	444	1230	519	328	408	533
Olfr1475	0	0	0	18	40	15	8	24	11
Vmn1r42	0	0	0	18	59	16	27	14	21
Gm26939	0	0	0	3864	10714	2879	3739	4126	4648
Gm21936	0	0	0	78	222	57	83	114	97
Olfr1146-ps1	0	0	0	23	34	10	10	6	5
Gm17158	0	0	0	10	21	7	7	5	12
Gm26910	0	0	0	15	57	23	8	17	22
Olfr1263	0	0	0	15	38	18	26	27	31
Vmn1r77	0	0	0	17	42	14	15	7	15
Gm26731	0	0	0	9	26	9	5	2	2
Gm15090	0	0	0	18	70	17	37	25	42
Tmed11	0	0	0	344	898	236	270	296	356
Olfr1049	0	0	0	7	43	26	6	12	10
Gm12893	0	0	0	17	47	13	21	12	19
Gm10479	15	8	2	700	1842	478	705	798	941
Olfr1230	0	0	0	17	44	13	9	11	17
Spin2e	0	0	0	9	36	14	10	2	18
Gm5834	3	6	2	935	2615	865	892	1184	1159
Mup-ps11	0	0	0	150	279	79	82	138	156
Mmp1b	0	2	1	383	963	254	258	424	437
Gm8113	3	1	0	207	636	222	224	212	274
Gm3002	1	1	1	3503	6405	1897	2217	2687	2877
Olfr993	0	0	0	18	52	10	13	15	12
Vmn1r51	0	0	0	145	442	112	132	148	171
Fam78b	1	0	0	1083	2800	2552	1040	975	1221
Gm7954	0	0	0	99	241	79	106	63	99
Gm29554	0	0	0	628	1621	412	395	454	543
Gm26951	0	0	0	7	28	17	9	4	4
Rnu11_2	0	0	0	1	3	5	0	2	0
Olfr703	0	0	0	21	37	13	13	12	19
Defa-ps8	0	0	0	17	62	27	26	11	33
Gm11172	0	0	0	3	2	0	0	0	0
RP23-469J3.3	0	0	0	8	25	8	7	4	5
Defa26	0	0	0	19	32	8	23	9	29
Vmn2r118	2	1	0	570	1733	411	523	696	695
Rab10os	0	0	0	149	606	401	129	163	195
Gm26165	0	0	0	1	1	6	0	0	0
Glipr1l1	0	1	0	334	932	238	316	440	430
Ddx60	13	18	4	6499	13712	2246	1309	1878	1703
Tmem45a2	0	0	0	659	1737	411	692	749	935
A330044P14Rik	2	9	2	934	2278	601	846	772	1031
4930435H24Rik	0	1	0	245	730	217	265	310	308
Gm6244	0	0	0	16	48	8	25	24	24
Ncr1	0	1	0	137	301	125	129	159	145
Mug-ps1	0	0	0	1338	3620	946	1142	1367	1582
Gm5152	0	0	0	81	238	55	114	114	110
Olfr1023	0	0	0	18	50	10	8	14	14
Mthfsl	0	0	0	513	1249	630	385	429	484
Gm20429	0	0	0	249	711	304	191	223	279
Gm18595	0	0	0	57	166	36	77	55	100
Prr30	0	0	0	50	126	35	54	67	66
Olfr303	0	0	0	14	36	26	12	13	13
1700019B21Rik	1	3	2	312	739	236	339	323	422
Olfr776	0	0	0	17	43	14	15	21	15
Olfr1225	0	0	0	21	48	7	16	13	10
Vmn1r211	0	0	0	18	52	12	25	12	9
Gm12010	0	1	0	136	361	86	225	194	236
Olfr1220	0	0	0	17	50	11	13	12	8
Gm12386	0	1	0	27	30	12	13	14	20
Vmn2r-ps131	1	0	0	44	147	46	21	34	50
Gm5930	0	0	0	149	414	102	121	133	119
Gm24385	0	0	0	7	22	2	15	9	5
Gm13108	0	0	0	43	74	27	53	27	43
Gm29654	0	0	0	45	146	71	47	23	70
4930579C12Rik	0	0	0	1133	3196	908	1073	1151	1288
Gm28444	0	0	0	55	182	40	69	96	107
Gm28955	0	0	0	32	207	62	94	108	158
Olfr1484	0	0	0	21	49	7	26	11	18
Gm26730	0	0	0	52	123	33	35	38	48
4930433I11Rik	0	0	0	142	353	105	144	167	192
Hbb-bh3	0	0	0	22	43	16	14	21	13
Gm15145	0	0	0	7	6	6	16	6	13
Olfr396-ps1	0	0	0	19	41	12	13	17	13
Efnb2	2	2	1	409	1297	1353	398	385	504
Gm27167	0	0	0	339	839	183	270	250	334
Hhla1	17	40	18	961	2691	734	949	1067	1167
RP23-37H10.1	0	0	0	8	13	4	10	5	8
Vmn2r-ps133	2	2	0	614	1853	457	565	779	792
Lrrd1	0	3	0	376	1045	297	376	437	409
Fap	2	5	0	2147	3566	692	577	688	723
Gm2231	0	0	0	8	42	7	14	18	15
Vmn1r-ps132	0	0	0	18	27	16	7	12	20
Tdpoz1	0	1	0	120	369	88	76	142	140
Olfr334-ps1	0	0	0	18	39	12	15	18	11
Gm7735	0	0	0	5	4	1	2	3	2
Mup-ps13	0	0	0	49	123	41	46	38	52
Olfr748	0	0	0	24	23	12	8	14	15
9330159M07Rik	0	0	0	336	889	253	297	316	368
Gm4790_1	0	0	0	163	435	326	116	135	147
Gm24734	0	0	0	7	12	1	2	5	5
Olfr746	0	0	0	22	37	10	17	19	15
1700016C15Rik	0	1	1	390	1260	304	552	498	641
Gm17575	0	0	0	252	628	163	344	245	296
Murc	2	1	1	190	410	149	216	188	241
Syce1	1	0	0	208	526	115	163	219	213
Olfr332	0	0	0	57	102	41	46	27	46
mmu-mir-5103	0	0	0	68	220	169	63	50	69
Ear-ps5	0	0	0	8	16	9	7	4	6
Vmn1r160	0	0	0	9	48	20	11	12	12
Gm14664	4	7	0	539	1849	470	648	760	887
Gm6490	0	0	0	34	75	37	31	28	42
Magea2	1	8	4	1249	3123	839	1160	1368	1508
Gm21885	0	0	0	22	64	20	35	18	45
Olfr1160	0	0	0	25	24	12	5	14	20
Gm16427	0	0	0	55	140	51	97	57	114
Gm884	1	5	3	1490	4480	1091	1500	1750	1996
Spidr	0	0	0	4080	13505	3604	3679	4846	4939
Kmt2c	0	0	0	2927	9254	5021	2285	2828	2832
RP23-115A1.13	0	0	0	56	116	36	93	88	67
Vmn1r69	1	1	0	550	1662	499	427	524	567
Gm11318	0	0	0	17	46	13	12	2	10
Olfr266	0	0	0	13	52	19	21	22	18
Mup10	0	0	0	65	163	69	77	45	60
Olfr1188	0	0	0	15	44	15	11	14	18
4930558J18Rik	0	0	0	287	971	255	332	332	390
Cyp4b1	0	0	0	432	1098	281	376	501	508
4930504O13Rik	0	0	0	121	347	81	128	143	154
4930455G09Rik	0	0	1	115	315	333	130	121	144
Ighv7-3	0	0	0	8	16	9	4	1	3
Gm27013	0	0	0	476	1272	349	418	481	635
Gm22900	0	0	0	3	6	1	6	0	0
Gm27362	0	0	0	4	4	1	1	6	4
Xlr	4	7	3	2110	6161	1837	1846	2079	2504
Ighv10-1	0	0	0	5	10	14	6	6	2
Olfr630	0	0	0	23	34	16	19	24	12
RP24-68H1.2	0	0	0	292	772	238	283	273	350
Olfr655	0	0	0	15	37	17	23	16	28
Gm6605	7	15	8	71	183	46	90	72	109
Gm5896	0	0	0	22	54	7	11	34	22
RP23-379F4.1	0	0	0	20	54	16	15	15	24
Neu3	3	12	0	430	1701	373	400	313	488
Gm5885	0	0	0	65	167	47	71	68	57
Olfr679	0	0	0	18	31	17	15	12	15
Marcks	14	39	5	629	4570	314	31	162	52
Olfr1289	0	0	0	21	32	10	17	13	22
Gm10842	0	0	0	7	21	3	10	2	15
Gm20710	0	0	0	12	31	12	9	10	16
Gm28706	0	0	0	39	120	57	44	36	35
Gm11506	0	0	0	10	28	2	10	12	21
Mir1912	0	0	0	1	1	3	0	6	1
Adam5	4	2	1	1716	4997	1154	1828	2515	2587
B430203G13Rik	0	0	0	29	67	12	35	17	37
Gm18802	0	0	0	120	348	90	159	163	166
Trav7d-5	0	0	0	12	17	8	6	7	8
Olfr575	0	0	0	16	45	14	17	20	24
B020004J07Rik	0	0	0	162	391	133	208	137	216
Ric1	0	0	0	1099	4304	1482	847	1192	1148
Zscan4b	0	1	0	75	210	56	109	85	76
RP23-61D6.3	0	0	0	54	196	121	35	54	64
Gm18353	0	0	0	14	35	11	12	13	6
Abca16	1	6	1	2325	6844	1682	2227	2884	2928
Gm29579	0	0	0	6	14	11	9	4	14
Gm11886	0	0	0	4	21	3	7	12	14
Olfr478	0	0	0	14	49	14	5	15	6
5530400C23Rik	0	0	0	68	172	40	67	60	69
n-R5s56	0	0	0	0	4	4	0	0	0
Olfr1355	0	0	0	60	235	77	62	65	94
Igkv15-103	0	0	0	1	18	16	1	8	6
Gm13310	0	0	0	24	54	23	20	26	29
Gm12358	0	1	0	19	50	10	22	20	32
Gm26532	0	0	0	9	17	19	8	1	3
Vmn2r-ps54	3	5	0	1167	3464	817	1221	1403	1473
Gm6574	0	0	0	7	12	6	11	8	13
Gm5511	0	0	0	7	28	23	14	6	9
Gm26799	0	0	0	123	364	126	162	156	218
4930527A07Rik	0	0	0	17	25	15	8	14	18
Gm5380	1	6	0	76	244	71	89	77	128
Tdrd1	0	1	0	819	1804	618	1123	760	984
Gm6225	0	0	0	520	1490	395	486	560	640
Arel1	0	0	0	935	2234	779	618	623	751
Gm4886	0	0	0	65	193	33	70	76	88
Olfr56	152	373	26	11472	22122	6231	1858	2771	2378
Olfr855	0	1	0	12	61	32	4	12	13
Gm22016	0	0	0	3	1	2	1	1	1
Gm13423	0	0	0	27	80	23	29	33	33
Ceacam20	0	5	3	443	1201	348	495	601	636
Gm20506	0	0	0	12	31	37	15	10	21
Vmn1r159	0	0	0	14	52	11	2	7	8
Zfp936	0	1	0	80	172	54	47	58	59
Gm14644	0	0	0	27	95	31	50	28	55
Olfr1332-ps1	0	0	0	13	37	20	12	17	21
Olfr1353	2	3	0	122	316	113	120	119	147
Olfr812	0	0	0	23	46	9	15	20	10
Sugct	0	0	0	12910	40757	12384	10321	13777	13785
Alox15	2	6	2	80	516	1368	114	92	111
2310016D23Rik	7	5	2	415	1198	339	514	502	642
Olfr1504	0	0	0	20	48	14	27	23	38
Olfr680-ps1	0	0	0	38	89	30	22	27	50
Oog4	0	2	0	204	715	164	183	261	283
RP24-63G4.6	0	0	0	6	12	13	6	3	4
Olfr1537	0	0	0	16	49	11	18	10	18
RP24-294P1.2	0	0	0	66	179	50	66	71	84
Olfr857	0	0	0	14	48	13	17	11	19
Olfr248	0	0	0	24	28	13	19	17	18
Olfr443-ps1	0	0	0	24	33	6	26	25	17
Eldr	0	0	0	359	640	160	169	187	238
Klk1b16	0	0	0	77	233	69	90	85	124
Gm3084	0	0	0	11	23	9	8	2	8
Olfr1009	0	0	0	23	40	6	19	14	16
I830127L07Rik	0	0	0	31	145	102	45	39	71
Gm2855	0	0	0	45	81	29	38	34	25
Cdkl4	2	3	0	675	2054	486	549	743	836
Gm15614	7	18	2	2345	7279	1837	2708	2778	3278
Mrgprb9-ps	0	0	0	16	34	14	16	13	15
Gm26753	0	0	0	48	149	77	30	27	49
Gm28551	0	0	0	406	1092	501	368	388	472
4930480K23Rik	0	0	0	655	1475	423	561	629	736
Olfr609	0	0	0	25	33	7	13	25	35
Igkv9-124	0	0	0	7	9	3	4	3	4
Gm17791	0	0	0	26	61	23	6	13	20
Gm6819	0	0	0	25	70	41	58	38	32
Olfr788	0	0	0	19	43	9	5	10	15
Vmn2r-ps17	0	0	0	6	11	8	13	6	17
Gm8046	0	0	0	54	134	44	50	38	46
Gm9795	0	0	0	17	37	14	12	4	5
E030002O03Rik	0	0	0	200	536	164	179	225	224
Gm14638	0	0	1	76	294	67	67	124	100
Mup-ps1	0	0	0	39	111	52	54	37	35
Gm11415	0	0	0	73	233	35	80	75	92
Olfr1022	0	0	0	18	50	8	17	18	22
Fabp7	0	0	0	32	128	97	41	45	50
Slc22a26	0	0	0	359	1037	285	268	353	360
4930505A04Rik	0	0	0	793	2186	569	784	1000	1061
BC049730	0	0	0	101	218	67	103	79	136
Gm13036	1	0	0	29	65	14	14	32	15
Far2os2	0	0	0	740	1907	477	693	856	1058
Gm13178	0	1	0	315	859	229	286	336	334
2810049E08Rik	0	0	0	629	1937	428	600	758	749
4930522H14Rik	2	3	1	468	1293	275	366	551	591
Gm9001	0	0	0	5	17	8	2	6	8
Mael	2	3	0	627	1845	467	526	685	699
Fam220a	0	0	0	176	403	451	200	251	215
Olfr1131	0	0	0	17	35	14	16	10	6
Mafb	1	9	0	29	183	260	15	15	18
Dnah7a	0	0	0	5384	14720	3792	4372	5543	5764
Gm13196	0	0	0	2	21	9	3	6	0
Olfr342	0	0	0	10	50	17	12	13	14
Plk2	2	9	2	393	1374	155	102	170	98
Olfr760-ps1	0	0	0	11	27	5	9	6	15
Vmn1r9	0	0	0	19	32	19	16	11	19
Igkv4-91	0	0	0	12	16	7	4	12	9
Olfr1370	0	0	0	18	37	13	11	22	14
Gm16091	52	43	7	296	977	434	157	154	155
Gm7195	0	0	0	549	1591	327	470	660	685
Gm25142	0	0	0	1	11	0	0	0	0
Gm9801	0	0	0	62	239	56	126	124	154
Olfr199	0	0	0	20	33	11	15	9	15
Tnfaip8	0	0	0	1547	4950	2787	1457	1518	1649
Gm28036	0	0	0	579	2270	1262	565	608	629
Dusp1	25	45	4	568	4381	161	32	164	39
Gm12075	0	0	0	7	23	3	7	5	9
Gm16630	0	0	0	4585	12143	3334	4511	5138	6020
Gm26551	0	0	0	4687	14180	5254	4827	4800	5791
Vmn1r149	0	0	0	14	35	17	7	0	13
Gm15103	0	0	0	21	49	10	24	9	14
Gm1848	2	0	1	35	152	124	9	8	2
Trbv31	0	0	0	15	31	9	21	14	20
Gm6408	0	0	0	52	126	30	108	66	86
Gm28969	0	0	0	179	489	141	143	161	226
5430401F13Rik_1	0	0	0	1074	3312	874	1059	1337	1498
Olfr25	0	0	0	23	44	10	14	12	19
Gm11903	0	1	0	18	52	13	17	18	21
Tas2r137	0	0	0	19	45	11	17	17	6
Zfp65	0	0	0	357	979	411	283	423	429
Gm14464	0	0	0	25	57	12	52	37	50
Gm14167	0	0	0	40	56	13	26	19	21
Defb40	0	0	0	74	118	35	42	32	51
Tmprss2	1	1	0	730	2249	628	930	856	1250
Olfr474	0	0	0	16	45	11	16	11	15
Gm16098	0	0	0	30	30	12	26	25	33
Gm13842	0	0	0	62	82	38	42	48	58
Olfr361	0	0	0	15	40	16	11	20	21
RP23-34E15.2	0	0	0	22	52	15	23	15	26
Gm10264	0	0	0	4	26	7	2	8	5
Gm12437	0	0	0	3	19	2	9	6	8
Gm2042	0	0	0	111	337	72	91	136	128
Gm27258	0	0	0	8	32	10	14	11	10
Vmn2r27	3	0	0	716	1864	465	563	701	849
Gm8177	0	0	0	17	56	26	10	13	16
Olfr1170	0	0	0	19	53	5	10	5	11
6030443J06Rik	0	0	0	4164	11842	3521	4101	4650	4870
Gm4201	0	0	0	12	40	17	11	10	5
Gm18801	0	0	0	8	30	6	4	7	4
Gm2001	0	0	0	4	9	3	6	4	4
Gm3147	0	0	0	29	146	39	51	34	66
Gm11077	381	684	101	307	1000	607	342	328	379
Gm15120	0	0	0	7	5	5	5	5	4
Pate2	23	60	16	2183	6150	1539	2057	2555	2792
E130120K24Rik	0	1	0	258	341	171	134	134	147
Gm5585	0	0	0	32	89	35	38	34	53
Gm28056	0	0	0	7	3	6	29	6	11
Cxcl13	0	0	0	34	264	67	17	45	35
Gm5087	5	6	0	2088	5997	1634	1977	2208	2629
Klk1b22	1	1	0	70	173	65	82	79	92
Ifna-ps1	0	0	0	23	88	24	32	20	37
Cfap53	0	0	0	1225	3771	972	1471	1521	1806
Gm7230	0	1	0	92	246	103	105	71	108
Gm4526	0	0	0	23	32	6	6	4	7
Olfr1245	0	0	0	14	34	17	7	9	8
Olfr198	0	0	0	17	62	9	21	19	25
Zscan4d	0	0	0	86	219	56	108	79	107
Cyp2b9	1	0	1	644	1814	414	571	720	786
Scgb2b2	0	0	0	41	81	32	52	41	52
RP24-410B18.5	0	0	0	60	128	48	54	56	48
Gm11408	0	1	0	14	36	13	7	13	19
Mcpt9	0	0	0	58	136	62	79	74	75
S1pr1	1	1	1	50	179	361	39	39	51
Gm16531	0	0	0	332	907	750	301	409	373
Gm4776	0	0	0	155	538	132	226	189	258
Gm15320	3	5	0	124	291	83	112	132	127
Itln1	0	2	0	277	769	239	297	356	375
1700128F08Rik	2	0	0	334	970	240	367	428	473
Vmn2r117	2	1	1	324	990	235	368	459	481
Olfr488	0	0	0	9	44	20	11	18	16
Vmn1r63	0	0	0	50	134	45	59	46	59
Gm12633	0	0	0	24	76	28	41	38	57
RP23-147E23.9	0	0	0	13	28	6	8	10	20
1700024J04Rik	0	0	0	34	63	27	44	40	52
Ankub1	0	0	0	418	1142	373	563	411	631
Vmn2r65	1	1	1	391	1116	303	375	466	428
Olfr1040	0	0	0	22	39	6	5	13	13
Nlrp5-ps	2	8	1	1734	4934	1470	1758	1860	2274
Gm7696	1	4	1	113	329	64	167	141	175
RP24-346N5.1	0	0	0	9	14	4	4	7	7
Vmn1r-ps120	0	0	0	13	45	11	16	24	21
Olfr466	0	0	0	17	37	12	11	11	23
Efcab12	163	367	65	397	1252	432	459	478	634
Olfr1157	0	0	0	13	43	15	25	13	10
Vmn2r-ps122	0	0	0	18	31	12	9	6	18
Mrgprb7-ps	0	0	0	14	38	17	1	15	8
Gm15305	0	0	0	10	46	10	24	6	17
Gm6717	0	0	0	15	39	9	17	18	22
Olfr1099	0	0	0	12	51	13	13	13	17
Gm13243	0	0	0	6	39	6	13	16	4
Olfr684	0	0	0	20	34	10	19	19	21
Gm11107	0	0	0	8	15	10	3	6	6
1700017D01Rik	14	31	8	457	1814	458	467	546	533
Scgb2b11	0	0	0	33	61	36	41	26	31
Drd3	8	10	1	1019	2720	771	1241	1112	1419
Gm3104	0	0	0	25	93	26	35	28	26
Gm12159	0	0	0	220	675	180	194	276	300
Gm11756	0	0	0	76	186	39	85	57	88
Gm18183	0	0	0	10	28	8	11	6	12
Tpt1-ps3	15	161	18	525	2475	2450	23	222	25
Defa23	0	0	0	13	44	16	14	20	15
Gm26069	0	0	0	7	9	2	2	4	1
Gm3025	0	0	0	41	62	44	31	46	38
Zswim2	1	1	0	502	1070	293	321	406	495
Gm25714	0	0	0	5	15	3	6	4	5
Gm13839	0	0	0	45	85	24	33	30	53
Gm5106	0	0	0	405	1171	309	377	531	519
Cep83	0	0	0	1335	4455	1759	1092	1338	1331
Ckmt1	0	0	0	115	221	78	121	117	147
Olfr1436	0	0	0	13	46	14	11	17	9
Gm8337	0	0	0	30	80	30	22	14	21
Ighg3	0	0	0	19	55	39	25	23	27
Vmn1r190-ps	0	0	0	16	31	14	6	10	15
Catsperb	6	14	2	3752	10316	2565	3181	4126	4250
Vmn1r216	0	0	0	20	23	12	13	5	11
Gm29636	0	0	0	66	165	24	22	41	32
Mtnr1b	3	8	1	845	2279	603	933	1014	1112
Cr2	0	0	0	545	1675	692	482	630	632
Olfr553	0	0	0	14	57	10	17	14	18
RP24-339P17.4	0	0	0	777	2037	560	719	822	979
Teddm3	0	0	0	19	88	10	19	33	21
Gm21773	0	0	0	20	26	20	32	24	17
Gm12427	0	0	0	40	61	25	27	24	25
Mill2	3	4	3	283	806	279	254	286	331
Lipo1	29	33	14	4030	10869	3112	3570	4616	4986
Vmn2r-ps49	0	1	0	422	1123	330	412	440	542
Gm21698	0	0	0	91	254	120	101	123	180
Serpinb13	0	0	0	328	968	237	296	387	327
Gm12666	0	0	0	17	43	13	10	10	8
Gm12313	0	1	0	17	30	6	9	15	17
Gm13769	0	0	0	50	138	35	38	19	61
Gm29534	0	0	0	7	17	4	7	3	20
Olfr1034	0	0	0	18	28	14	13	11	13
RP24-286C1.1	0	0	0	25	54	22	18	20	24
Gm2075	0	0	0	12	16	1	7	10	12
D830044I16Rik	0	0	0	72	161	69	77	57	86
Olfr473	0	0	0	18	33	12	23	16	24
Gm25024	0	0	0	4	1	0	0	0	0
Efhc1	0	1	1	652	1801	467	686	782	808
Fbxw18	2	11	1	423	1202	316	417	560	614
Gm8525	0	0	0	17	37	8	12	8	7
Olfr657	0	0	0	19	46	7	17	9	12
Gm4981	0	0	0	33	73	24	30	27	26
Olfr715	0	0	0	13	58	18	12	24	22
Olfr1151	0	0	0	20	36	8	11	12	14
Olfr1440	0	0	0	24	34	5	9	8	12
Olfr1299	0	0	0	18	36	11	7	12	13
4921509C19Rik	0	0	1	92	257	68	88	101	130
Olfr421-ps1	0	0	0	15	44	17	20	20	27
Gm6729	0	0	0	18	68	24	50	26	32
Clca1	0	3	1	557	1633	385	573	718	721
Gm10482	0	0	0	796	2336	616	752	968	1128
Gm3123	0	0	0	45	74	29	54	36	57
Olfr448	0	0	0	16	26	17	14	27	19
Gm20997	0	0	0	384	949	285	321	411	448
Gm7405	1	1	0	65	116	33	32	44	32
RP23-301M11.2	0	0	0	449	1123	250	364	520	581
Vmn2r73	1	1	0	283	856	238	194	272	255
A930015D03Rik	107	194	35	1297	3347	2022	516	528	635
Gm20603	0	0	0	89	161	31	24	29	35
Fam204a	0	0	0	320	927	649	213	275	292
Gm24068	0	0	0	0	4	5	0	0	1
Gm14083	0	0	0	9	33	7	14	7	13
Gm7120	30	45	6	9947	33229	8466	10117	20664	12275
Il23a	0	0	0	35	80	23	10	22	29
4933411G11Rik	3	6	1	391	1137	277	483	397	554
Oasl1	3	6	1	762	2672	175	123	260	175
C230029F24Rik	8	16	8	1533	4417	1174	1697	1663	1983
RP23-455B5.5	0	0	0	25	37	6	13	15	17
Olfr753-ps1	0	0	0	17	29	12	15	16	7
BC107364	3	5	4	217	1088	230	248	241	342
Srcap	0	0	0	554	1756	1376	492	511	604
Il5ra	1	2	0	431	1008	729	332	361	412
RP24-388H6.6	0	0	0	20	123	31	38	46	48
Serpina10	0	0	1	297	650	213	209	291	359
Vmn1r89	0	0	0	14	44	13	10	16	18
Gm2098	0	0	0	476	1022	294	386	463	468
Gm10217	0	1	0	101	262	76	100	102	137
Blnk	2	7	1	708	2016	1607	653	603	778
Olfr495	0	0	0	18	42	11	6	10	14
Olfr1152	0	0	0	17	40	10	8	13	6
Gm19028	0	0	0	32	87	20	31	17	46
Il1bos	0	0	0	113	243	58	72	59	63
Olfr38	0	0	0	13	32	19	13	7	12
Olfr671	0	0	0	18	38	10	14	13	4
Gm3486	0	0	0	90	195	75	55	86	82
Vmn2r42	0	1	0	323	716	173	263	282	340
RP23-247J17.2	0	0	0	925	2758	776	1128	1090	1354
Gm5989	0	0	0	25	93	36	33	36	58
RP23-152O2.3	0	0	0	191	527	126	183	147	263
Gm14641	0	0	0	137	323	106	158	147	217
Olfr127	0	0	0	25	33	11	11	18	13
Gm4791	0	0	0	75	207	46	93	99	102
Olfr1428	0	0	0	22	36	6	21	16	17
Spag6	54	94	14	1253	3565	863	1067	1417	1515
Spin2f	0	0	0	19	60	27	17	14	31
Gm20523	0	0	0	19	60	9	48	26	37
Olfr1173	0	0	0	12	43	15	16	17	15
Vmn1r152	0	0	0	10	32	21	3	10	8
RP24-253I2.1	0	0	0	54	89	32	27	32	37
Msmo1	0	0	0	138	485	416	173	169	185
Cyp4a12a	2	3	0	601	1450	372	531	755	760
Gm15357	0	0	0	10	44	12	12	20	14
Gm13084	0	0	0	90	309	108	107	91	121
RP23-34E15.3	0	0	0	11	20	10	12	15	15
RP24-539A2.1	0	0	0	572	1367	379	430	499	656
Gm15436	0	0	0	18	73	18	15	16	28
Golgb1	0	0	0	642	2216	1213	583	651	661
Vmn1r195	0	0	0	16	32	15	12	10	11
Gm11433	0	0	0	8	36	17	22	15	15
Oosp2	0	0	0	190	687	155	221	304	281
Olfr1469	0	0	0	17	44	8	12	6	7
RP24-300C19.2	0	0	0	7	16	6	7	1	4
Olfr469	0	0	0	13	53	10	15	6	22
Gm29462	0	0	0	5	8	5	7	5	3
Gm23201	0	0	0	2	5	0	0	1	0
Serpina3h	11	12	2	184	201	103	80	128	108
Gm4133	0	0	0	15	34	14	12	5	12
Olfr1145	0	0	0	17	27	17	2	5	10
Zfp735	0	1	0	401	1212	270	396	410	411
Gm9045	0	0	0	21	53	15	14	16	24
Olfr792	0	0	0	13	44	13	13	9	15
Igkv8-24	0	0	0	5	17	15	2	7	6
Olfr905	0	0	0	17	47	7	23	17	13
Gm11807	0	0	0	9	18	4	14	3	20
Gm17067	0	0	0	358	993	235	311	431	429
Gm29077	0	0	0	61	101	51	22	43	30
Cd209a	0	0	0	56	175	138	58	66	84
Olfr1351	0	0	0	20	33	10	16	10	16
Olfr743	0	0	0	18	31	12	16	9	21
Vmn1r215	0	0	0	17	35	10	12	14	9
Gm4861	0	0	0	37	134	29	49	39	46
Hyal5	1	0	0	271	656	194	257	291	311
Olfr1286	0	0	0	12	47	12	18	12	21
Il20	0	0	0	81	165	56	83	87	82
Olfr755-ps1	0	0	0	22	58	22	15	13	23
Gm26079	0	0	0	0	1	6	0	0	0
Obox5	0	0	0	146	442	123	133	166	183
Gm13266	0	0	0	500	1291	367	400	568	529
Ccl5	0	0	0	83	223	44	29	52	51
Vmn1r-ps5	0	0	0	11	50	12	24	7	28
Gm3176	0	0	0	60	49	34	26	34	46
Dpy19l2	5	14	2	2232	6551	1535	2095	2827	2851
Gm6289	0	2	0	270	813	170	266	333	390
Olfr449	0	0	0	18	38	14	24	13	15
Gm13850	0	0	0	15	53	14	37	23	39
Gm8326	0	0	0	30	131	31	38	31	40
Cyp4a30-ps	0	0	0	356	855	178	266	397	438
Cyp2b23	0	3	0	357	902	250	293	329	444
Gm16327	0	0	0	3	14	2	2	10	5
Olfr146	0	0	0	15	50	14	4	28	14
Gm29571	0	0	0	2295	5963	1567	2403	2496	2970
Gm12378	0	0	0	28	47	19	23	24	33
Olfr958	0	0	0	16	55	5	17	10	26
Olfr1107	0	0	0	10	40	18	11	12	11
Igkv10-95	0	0	0	5	5	6	3	3	2
Olfr8	0	0	0	17	33	12	3	12	12
RP23-475A8.2	0	0	0	9	10	3	1	2	3
Olfr308	0	0	0	21	41	10	20	7	11
Cyp2j15-ps	0	0	0	471	1271	331	347	500	505
Gm12886	0	0	0	149	348	91	162	160	187
Gm12909	0	0	0	43	102	17	58	38	37
Gdpd4	1	26	4	2067	5939	1490	2074	2478	2800
Gsdmc	0	2	0	525	1596	336	492	755	715
Olfr1385	0	0	0	19	34	9	20	8	20
Olfr687	0	0	0	21	26	9	10	6	11
Olfr682-ps1	0	0	0	29	79	33	29	20	50
Gimap6	1	5	1	97	227	547	58	52	57
Olfr554	0	0	0	16	41	11	20	10	28
Olfr801	0	0	0	10	47	16	3	4	15
Gm5733	0	0	0	19	40	7	32	21	29
Zcwpw2	6	9	1	2666	7028	2005	2500	2985	3235
Gm9599	0	0	0	13	17	1	6	3	9
Gm14302	0	1	0	20	34	14	36	18	28
Trav7n-6	0	0	0	23	82	18	23	37	37
Olfr293	0	0	0	19	36	12	10	5	8
Olfr653	0	0	0	12	44	19	21	22	25
Gm12877	2	9	1	338	1008	273	388	357	456
E330017A01Rik	0	0	0	55	140	52	75	49	100
C230038L03Rik	0	0	0	70	215	40	74	80	94
RP24-181G14.2	0	0	0	311	1024	201	249	367	385
Gm13017	0	1	0	87	223	72	42	86	91
RP24-120D8.6	0	0	0	64	110	42	45	29	53
Olfr756-ps1	0	0	0	13	44	12	23	12	16
Gm684	0	0	0	112	242	172	76	73	92
Serpina1b	0	22	1	1612	4419	1271	2066	1860	2600
Olfr620	0	0	0	14	35	15	32	12	22
Olfr826	0	0	0	17	46	7	12	11	15
Zfp534	0	0	0	441	1173	413	383	503	562
Vmn1r224	0	0	0	13	45	10	4	12	16
Sntg1	105	290	27	14950	42414	10668	12004	15093	15930
Gm22068	0	0	0	0	10	4	0	1	0
1810044D09Rik	0	0	0	19	21	6	27	11	13
Olfr1212	0	0	0	15	36	13	9	17	12
Fam71d	0	1	2	668	1876	534	607	740	861
Olfr623	0	0	0	19	31	11	7	14	13
Gm28778	0	0	0	271	789	374	223	269	264
Klk1b26	0	0	0	74	160	55	75	75	102
BC147527	1	0	0	12	51	23	8	13	15
Cmtm1	5	8	2	482	1206	334	466	465	593
Olfr1113	0	0	0	16	28	17	9	10	20
C1qtnf3	3	3	0	442	1258	313	367	498	527
Olfr1222	0	0	0	18	47	5	26	18	26
Gm7200	0	0	0	17	37	21	17	14	13
Olfr1316	0	0	0	11	49	13	23	13	16
Olfr902	0	0	0	19	38	13	8	9	14
Ccdc175	0	2	0	1303	3789	971	1343	1472	1643
Kmt2d	0	0	0	409	1387	865	302	314	375
Igkv19-93_1	0	0	0	5	14	11	11	1	6
Olfr1199	0	0	0	9	51	14	10	14	14
Vmn2r-ps159	0	1	0	133	397	133	111	123	124
AI317395	0	3	0	346	1134	277	417	514	579
Ces2d-ps	0	0	0	123	264	65	137	114	135
Gm12519	0	0	0	376	1099	303	316	415	460
Olfr171	0	0	0	19	42	6	8	2	19
Gm5260	0	0	0	19	57	6	15	21	16
Igkv13-87	0	0	0	119	318	98	102	101	122
Vmn2r-ps121	0	0	0	18	48	17	10	22	20
Gm5934	0	0	0	395	1174	333	430	430	509
4930554H23Rik	0	0	0	1601	4354	1152	1412	1696	1992
Siglec1	0	1	0	165	587	413	137	140	148
Cyp2j11	2	4	3	835	2454	628	847	1057	1207
Muc5ac	0	0	0	758	708	260	328	376	423
Zbed6_2	0	0	0	62	106	124	31	52	44
Gm8332	0	0	0	1	17	13	6	5	5
Lsm8	0	0	0	82	286	133	42	68	70
Aadat	2	11	1	616	1801	447	724	784	831
Olfr1489	0	0	0	11	38	17	22	18	14
4932416K20Rik	0	1	0	70	144	46	96	56	98
Olfr617	0	0	0	19	33	10	17	22	16
Astx4d	0	0	0	49	95	42	41	43	70
Gm8089	0	0	0	179	580	132	144	215	202
9230113P08Rik	0	0	0	33	117	28	43	42	35
Gm13795	0	0	0	6	15	1	2	4	1
Mterf3	0	0	0	304	889	536	212	244	294
Gm12018	0	0	0	108	334	93	92	132	110
Vmn2r114	0	0	0	321	995	246	404	452	412
Inafm2	0	0	0	27	91	78	22	22	32
V1rd19	0	0	0	12	66	15	9	19	29
Gm9553	0	0	0	18	28	15	20	16	17
Vmn2r-ps45	1	2	0	345	891	267	204	296	341
Olfr1036	0	0	0	20	37	6	8	19	16
Frrs1l	1	2	0	569	1389	358	681	510	706
Dnah12	0	0	0	3047	7916	2712	2805	3311	3256
Gm11780	0	0	0	7	21	8	8	7	14
4933406F09Rik	0	1	0	1457	4066	1232	1481	1326	1869
Gm28585	0	0	0	3	39	30	22	34	8
Olfr1156	0	0	0	22	38	5	24	11	15
Cyp2a4	0	0	0	120	323	106	181	142	169
Olfr943	0	1	0	274	883	222	255	258	280
RP23-157J4.3	0	0	0	38	132	34	49	52	63
Cfb	1	1	3	133	945	547	58	203	79
RP24-262P4.1	0	0	0	776	2188	567	686	882	899
1700112K13Rik	0	0	0	29	62	14	32	24	39
Ifna11	0	0	0	7	10	15	9	3	6
4930444P10Rik	1	1	0	521	959	300	326	438	462
Tas2r116	0	0	0	12	39	14	5	17	11
Olfr1368	0	0	0	15	44	15	15	20	12
Frem3	0	1	0	1359	3744	910	1489	1574	2002
Vmn2r60	6	13	1	1213	3577	913	1094	1416	1405
Olfr1330	0	0	0	15	41	11	19	22	38
Olfr24	0	0	0	21	43	8	29	23	21
A630010A05Rik	11	25	1	900	2810	621	911	1145	1172
Olfr1206	0	0	0	13	34	15	5	10	6
Olfr1383	0	0	0	15	42	10	12	26	25
Hsd3b3	0	3	3	329	940	263	344	435	482
Olfr1168	0	0	0	13	51	9	6	15	8
Gm28605	0	0	0	29	90	14	35	25	30
Gm12149	0	0	0	19	48	16	21	13	25
Gbp5	12	17	1	15188	20665	6141	1788	2562	2269
[truncated: 44,433 more rows]
